# Supplementary material for: PdCu nanoalloy decorated photocatalysts for efficient and selective oxidative coupling of methane in flow reactors
Source: Nat Commun. 2023 Oct 10;14:6343. doi: 10.1038/s41467-023-41996-y (PMC10564738; doi:10.1038/s41467-023-41996-y)
Supplement: Supplementary file 2 — Source Data [file 41467_2023_41996_MOESM2_ESM.xlsx]

## Sheet: Fig. 1a
	C2H4	C2H6
TiO2	0	3.97693
Pt/TiO2	0	1.89378
Ag/TiO2	0	19.8847
Pd/TiO2	1.4	30.1
Ru/TiO2	0	2.74598
Au/TiO2	0	22.9147

## Sheet: Fig. 1b
	C2H4	C2H6
TiO2	0	3.98
Pd/TiO2	1	24.4
PdNi/TiO2	2.1	34.4
PdCo/TiO2	1	23.6
PdCu/TiO2	3.7	51.1
PdFe/TiO2	0.6	18

## Sheet: Fig. 1c
	CH4 conversion to various products
	C2H4	C2H6	C3H8	CO2
53 ：1	6.7	116.6	3.1	110.8
114 ：1	6.3	107.3	3.3	82.8
176 ：1	5.6	98.8	2.9	57
373：1	6.46	88.6	1.77	29.9
	CH4 conversion rate	Error bar	C2 selectivity	Error bar
53 ：1	237.2	3.9	52	0.8
114 ：1	199.7	3.1	57	0.6
176 ：1	164.3	0.5	64	0.1
373：1	126.7	0.2	75	0.05

## Sheet: Fig. 1d
0.5	47.5211
1	48.0849
1.5	48.0144
2	47.3744
2.5	47.8619
3	47.2982
3.5	47.163
4	47.1514
4.5	46.94
5	46.94
5.5	46.94
6	45.9477
6.5	46.0829
7	45.8068
7.5	46.6697
8	45.9535
8.5	46.7991
9	46.3994
9.5	47.3039
10	47.386
10.5	47.3744
11	48.0906
11.5	46.8811
12	47.8792
12.5	46.6224
13	47.0983
13.5	46.6697
14	47.2392
14.5	46.5172
15	46.0887
15.5	46.2411
16	46.8049
16.5	46.6639
17	45.883
17.5	46.2469
18	47.3744
18.5	46.4583
19	47.6563
19.5	46.605
20	46.2469
20.5	46.8107
21	46.2354
21.5	45.965
22	46.2354
22.5	46.3879
23	46.5877
23.5	46.8049
24	48.0849
24.5	46.9458
25	47.2277
25.5	46.5172
26	46.4468
26.5	46.4468
27	46.7344
27.5	46.3705
28	47.3097
28.5	46.9516
29	47.0163
29.5	46.8754
30	46.3058
30.5	46.1649
31	46.2411
31.5	46.1002
32	45.6716
32.5	46.2354
33	45.6601
33.5	45.8183
34	47.7383
34.5	46.9458
35	46.5877
35.5	46.7402
36	46.2296
36.5	45.8888
37	45.6069
37.5	46.8754
38	46.2354
38.5	46.3821
39	45.8888
39.5	45.1668
40	45.7363
40.5	45.8888
41	45.5249
41.5	46.1591
42	46.0124
42.5	45.1021
43	45.1726
43.5	45.3135
44	45.0316
44.5	44.744
45	44.6735
45.5	44.8144
46	45.2488
46.5	45.0316
47	44.9554
47.5	44.7497
48	44.6204
48.5	44.9669
49	45.1783
49.5	44.3974
50	45.3897
50.5	45.5249
51	45.384
51.5	45.3782
52	45.1021
52.5	47.0925
53	46.9458
53.5	46.441
54	46.024
54.5	45.5249
55	45.5954
55.5	45.8183
56	45.1668
56.5	46.1649
57	45.1726
57.5	45.243
58	45.2315
58.5	45.8241
59	47.0279
59.5	47.081
60	46.2411
60.5	45.5191
61	45.8068
61.5	45.5954
62	45.4487
62.5	45.243
63	45.7479
63.5	46.3705
64	46.1707
64.5	45.6543
65	45.5896
65.5	45.8126
66	45.5249
66.5	44.5857
67	45.3135
67.5	45.3193
68	45.1726
68.5	44.9554
69	44.8849
69.5	45.5365
70	46.5288
70.5	46.3763
71	45.7363
71.5	46.1649
72	45.9535
72.5	45.3782
73	45.6716
73.5	45.3135
74	45.0258
74.5	45.243
75	45.3077
75.5	45.3897
76	48.0029
76.5	47.1572
77	46.7991
77.5	46.5877
78	46.0182
78.5	46.3116
79	46.4526
79.5	46.0182
80	45.8772
80.5	45.801
81	45.6601
81.5	45.5191
82	45.7305
82.5	45.7305
83	45.6601
83.5	45.4487
84	47.9613
84.5	47.9555
85	48.0144
85.5	46.8811
86	47.0868
86.5	46.2354
87	46.024
87.5	45.7421
88	45.8126
88.5	45.7363
89	45.2373
89.5	45.4429
90	44.8791
90.5	46.1118
91	47.4391
91.5	45.8068
92	45.5954
92.5	45.1726
93	45.0258
93.5	45.4544
94	45.3135
94.5	46.1649
95	46.3705
95.5	45.0258
96	45.5954
96.5	45.384
97	45.2315
97.5	47.0752
98	46.5819
98.5	46.5761
99	46.4294
99.5	45.6543
100	46.0887
100.5	45.2315
101	45.161
101.5	44.6677
102	44.744
102.5	44.4505
103	44.5268
103.5	44.1687
104	44.3038
104.5	46.0771
105	44.9612
105.5	47.0752
106	45.7363
106.5	45.2962
107	45.0847
107.5	45.4487
108	44.9438
108.5	46.5819
109	46.5115
109.5	46.2943
110	46.1533
110.5	45.7305
111	45.3724
111.5	45.3019
112	45.0905

## Sheet: Fig. 1e
	TOF	TON
1	0.18	1.8
2	0.034	0.54
3	0.0001	0.0012
4	0.001	0.01
5	1.02	3.3
6	25.3	127
7	0.08	3
8	8.5	8.5
9	0.24	3
10	6.3	442
11	0.012	0.05
12	0.54	2.8
13	0.0001	0.0003
14	1e-06	1e-05
15	0.01	0.6
16	0.8	5.6
17	116	12642

## Sheet: Fig. 2a
	TiO2		Pd/TiO2		Cu/TiO2		PdCu/TiO2
5	252.541	5	56.5219	5	56.4165	5	57.0596
5.01	252.679	5.01	56.6282	5.01	56.5566	5.01	57.1846
5.02	252.816	5.02	56.7353	5.02	56.6973	5.02	57.3105
5.03	252.951	5.03	56.843	5.03	56.8386	5.03	57.4372
5.04	253.085	5.04	56.9515	5.04	56.9806	5.04	57.5649
5.05	253.218	5.05	57.0607	5.05	57.1232	5.05	57.6935
5.06	253.349	5.06	57.1705	5.06	57.2665	5.06	57.823
5.07	253.48	5.07	57.2812	5.07	57.4105	5.07	57.9534
5.08	253.609	5.08	57.3925	5.08	57.5551	5.08	58.0848
5.09	253.736	5.09	57.5046	5.09	57.7004	5.09	58.2171
5.1	253.863	5.1	57.6173	5.1	57.8464	5.1	58.3505
5.11	253.988	5.11	57.7309	5.11	57.993	5.11	58.4848
5.12	254.112	5.12	57.8451	5.12	58.1404	5.12	58.6201
5.13	254.234	5.13	57.9601	5.13	58.2884	5.13	58.7564
5.14	254.356	5.14	58.0759	5.14	58.4372	5.14	58.8937
5.15	254.476	5.15	58.1924	5.15	58.5866	5.15	59.0321
5.16	254.594	5.16	58.3096	5.16	58.7367	5.16	59.1715
5.17	254.712	5.17	58.4276	5.17	58.8875	5.17	59.312
5.18	254.828	5.18	58.5464	5.18	59.0391	5.18	59.4535
5.19	254.943	5.19	58.666	5.19	59.1914	5.19	59.5962
5.2	255.057	5.2	58.7863	5.2	59.3444	5.2	59.7399
5.21	255.17	5.21	58.9073	5.21	59.4981	5.21	59.8848
5.22	255.281	5.22	59.0292	5.22	59.6525	5.22	60.0308
5.23	255.391	5.23	59.1518	5.23	59.8077	5.23	60.1779
5.24	255.5	5.24	59.2752	5.24	59.9636	5.24	60.3262
5.25	255.607	5.25	59.3994	5.25	60.1203	5.25	60.4756
5.26	255.714	5.26	59.5244	5.26	60.2777	5.26	60.6262
5.27	255.819	5.27	59.6502	5.27	60.4358	5.27	60.7781
5.28	255.923	5.28	59.7768	5.28	60.5947	5.28	60.9311
5.29	256.026	5.29	59.9041	5.29	60.7544	5.29	61.0853
5.3	256.127	5.3	60.0323	5.3	60.9148	5.3	61.2408
5.31	256.227	5.31	60.1613	5.31	61.076	5.31	61.3975
5.32	256.326	5.32	60.2911	5.32	61.2379	5.32	61.5555
5.33	256.424	5.33	60.4217	5.33	61.4006	5.33	61.7148
5.34	256.521	5.34	60.5531	5.34	61.5641	5.34	61.8753
5.35	256.616	5.35	60.6853	5.35	61.7284	5.35	62.0372
5.36	256.71	5.36	60.8183	5.36	61.8934	5.36	62.2003
5.37	256.803	5.37	60.9522	5.37	62.0593	5.37	62.3648
5.38	256.895	5.38	61.0869	5.38	62.2259	5.38	62.5306
5.39	256.986	5.39	61.2224	5.39	62.3933	5.39	62.6978
5.4	257.075	5.4	61.3587	5.4	62.5615	5.4	62.8663
5.41	257.163	5.41	61.4959	5.41	62.7304	5.41	63.0362
5.42	257.25	5.42	61.6339	5.42	62.9002	5.42	63.2075
5.43	257.336	5.43	61.7727	5.43	63.0708	5.43	63.3801
5.44	257.421	5.44	61.9124	5.44	63.2422	5.44	63.5542
5.45	257.504	5.45	62.0529	5.45	63.4144	5.45	63.7297
5.46	257.586	5.46	62.1942	5.46	63.5874	5.46	63.9067
5.47	257.667	5.47	62.3364	5.47	63.7612	5.47	64.0851
5.48	257.747	5.48	62.4794	5.48	63.9358	5.48	64.2649
5.49	257.826	5.49	62.6233	5.49	64.1112	5.49	64.4462
5.5	257.904	5.5	62.7681	5.5	64.2875	5.5	64.629
5.51	257.98	5.51	62.9136	5.51	64.4645	5.51	64.8133
5.52	258.055	5.52	63.0601	5.52	64.6424	5.52	64.999
5.53	258.129	5.53	63.2074	5.53	64.8211	5.53	65.1863
5.54	258.202	5.54	63.3555	5.54	65.0006	5.54	65.3751
5.55	258.274	5.55	63.5045	5.55	65.181	5.55	65.5654
5.56	258.344	5.56	63.6544	5.56	65.3622	5.56	65.7573
5.57	258.413	5.57	63.8051	5.57	65.5442	5.57	65.9507
5.58	258.482	5.58	63.9566	5.58	65.727	5.58	66.1456
5.59	258.549	5.59	64.1091	5.59	65.9106	5.59	66.3421
5.6	258.615	5.6	64.2624	5.6	66.0951	5.6	66.5402
5.61	258.679	5.61	64.4165	5.61	66.2804	5.61	66.7399
5.62	258.743	5.62	64.5715	5.62	66.4666	5.62	66.9411
5.63	258.805	5.63	64.7274	5.63	66.6536	5.63	67.1439
5.64	258.867	5.64	64.8842	5.64	66.8414	5.64	67.3483
5.65	258.927	5.65	65.0418	5.65	67.03	5.65	67.5543
5.66	258.986	5.66	65.2003	5.66	67.2195	5.66	67.762
5.67	259.044	5.67	65.3596	5.67	67.4098	5.67	67.9712
5.68	259.101	5.68	65.5198	5.68	67.6009	5.68	68.182
5.69	259.157	5.69	65.6809	5.69	67.7929	5.69	68.3945
5.7	259.211	5.7	65.8428	5.7	67.9857	5.7	68.6086
5.71	259.265	5.71	66.0056	5.71	68.1793	5.71	68.8243
5.72	259.317	5.72	66.1693	5.72	68.3738	5.72	69.0417
5.73	259.368	5.73	66.3338	5.73	68.5691	5.73	69.2606
5.74	259.418	5.74	66.4992	5.74	68.7653	5.74	69.4812
5.75	259.467	5.75	66.6654	5.75	68.9622	5.75	69.7035
5.76	259.515	5.76	66.8325	5.76	69.16	5.76	69.9273
5.77	259.562	5.77	67.0005	5.77	69.3586	5.77	70.1528
5.78	259.607	5.78	67.1694	5.78	69.5581	5.78	70.3799
5.79	259.652	5.79	67.3391	5.79	69.7584	5.79	70.6087
5.8	259.695	5.8	67.5096	5.8	69.9595	5.8	70.8391
5.81	259.738	5.81	67.681	5.81	70.1614	5.81	71.071
5.82	259.779	5.82	67.8533	5.82	70.3641	5.82	71.3047
5.83	259.819	5.83	68.0264	5.83	70.5677	5.83	71.5399
5.84	259.858	5.84	68.2004	5.84	70.7721	5.84	71.7767
5.85	259.896	5.85	68.3752	5.85	70.9773	5.85	72.0152
5.86	259.933	5.86	68.5509	5.86	71.1833	5.86	72.2552
5.87	259.969	5.87	68.7275	5.87	71.3901	5.87	72.4969
5.88	260.003	5.88	68.9048	5.88	71.5977	5.88	72.7401
5.89	260.037	5.89	69.0831	5.89	71.8062	5.89	72.9849
5.9	260.07	5.9	69.2621	5.9	72.0154	5.9	73.2312
5.91	260.101	5.91	69.442	5.91	72.2254	5.91	73.4792
5.92	260.131	5.92	69.6227	5.92	72.4363	5.92	73.7286
5.93	260.161	5.93	69.8043	5.93	72.6479	5.93	73.9796
5.94	260.189	5.94	69.9867	5.94	72.8603	5.94	74.2321
5.95	260.216	5.95	70.17	5.95	73.0735	5.95	74.4861
5.96	260.242	5.96	70.354	5.96	73.2875	5.96	74.7417
5.97	260.267	5.97	70.5389	5.97	73.5022	5.97	74.9987
5.98	260.291	5.98	70.7246	5.98	73.7178	5.98	75.2572
5.99	260.314	5.99	70.9111	5.99	73.9341	5.99	75.5171
6	260.336	6	71.0985	6	74.1512	6	75.7784
6.01	260.357	6.01	71.2866	6.01	74.369	6.01	76.0412
6.02	260.377	6.02	71.4756	6.02	74.5876	6.02	76.3054
6.03	260.396	6.03	71.6653	6.03	74.8069	6.03	76.5709
6.04	260.413	6.04	71.8559	6.04	75.027	6.04	76.8379
6.05	260.43	6.05	72.0472	6.05	75.2478	6.05	77.1061
6.06	260.446	6.06	72.2393	6.06	75.4694	6.06	77.3757
6.07	260.46	6.07	72.4323	6.07	75.6917	6.07	77.6465
6.08	260.474	6.08	72.626	6.08	75.9147	6.08	77.9187
6.09	260.486	6.09	72.8204	6.09	76.1384	6.09	78.192
6.1	260.498	6.1	73.0157	6.1	76.3629	6.1	78.4667
6.11	260.508	6.11	73.2117	6.11	76.588	6.11	78.7425
6.12	260.518	6.12	73.4085	6.12	76.8139	6.12	79.0194
6.13	260.526	6.13	73.606	6.13	77.0405	6.13	79.2976
6.14	260.534	6.14	73.8043	6.14	77.2677	6.14	79.5768
6.15	260.54	6.15	74.0033	6.15	77.4956	6.15	79.8571
6.16	260.546	6.16	74.2031	6.16	77.7243	6.16	80.1385
6.17	260.55	6.17	74.4036	6.17	77.9535	6.17	80.4209
6.18	260.553	6.18	74.6049	6.18	78.1835	6.18	80.7043
6.19	260.556	6.19	74.8068	6.19	78.4141	6.19	80.9887
6.2	260.557	6.2	75.0095	6.2	78.6453	6.2	81.274
6.21	260.557	6.21	75.2129	6.21	78.8772	6.21	81.5602
6.22	260.557	6.22	75.4171	6.22	79.1097	6.22	81.8473
6.23	260.555	6.23	75.6218	6.23	79.3428	6.23	82.1352
6.24	260.553	6.24	75.8273	6.24	79.5765	6.24	82.4239
6.25	260.549	6.25	76.0335	6.25	79.8109	6.25	82.7134
6.26	260.544	6.26	76.2404	6.26	80.0458	6.26	83.0035
6.27	260.539	6.27	76.4479	6.27	80.2814	6.27	83.2944
6.28	260.532	6.28	76.6561	6.28	80.5175	6.28	83.5859
6.29	260.524	6.29	76.865	6.29	80.7542	6.29	83.8781
6.3	260.516	6.3	77.0745	6.3	80.9914	6.3	84.1708
6.31	260.506	6.31	77.2846	6.31	81.2292	6.31	84.464
6.32	260.496	6.32	77.4954	6.32	81.4676	6.32	84.7577
6.33	260.484	6.33	77.7069	6.33	81.7064	6.33	85.0519
6.34	260.472	6.34	77.9189	6.34	81.9458	6.34	85.3465
6.35	260.459	6.35	78.1315	6.35	82.1858	6.35	85.6414
6.36	260.444	6.36	78.3448	6.36	82.4262	6.36	85.9367
6.37	260.429	6.37	78.5586	6.37	82.6671	6.37	86.2322
6.38	260.413	6.38	78.7731	6.38	82.9085	6.38	86.528
6.39	260.395	6.39	78.9881	6.39	83.1504	6.39	86.824
6.4	260.377	6.4	79.2037	6.4	83.3927	6.4	87.1201
6.41	260.358	6.41	79.4198	6.41	83.6355	6.41	87.4163
6.42	260.338	6.42	79.6365	6.42	83.8787	6.42	87.7126
6.43	260.317	6.43	79.8538	6.43	84.1224	6.43	88.0089
6.44	260.295	6.44	80.0715	6.44	84.3665	6.44	88.3051
6.45	260.272	6.45	80.2898	6.45	84.6109	6.45	88.6013
6.46	260.248	6.46	80.5086	6.46	84.8558	6.46	88.8974
6.47	260.223	6.47	80.728	6.47	85.1011	6.47	89.1932
6.48	260.197	6.48	80.9478	6.48	85.3467	6.48	89.4889
6.49	260.171	6.49	81.1681	6.49	85.5927	6.49	89.7843
6.5	260.143	6.5	81.3889	6.5	85.839	6.5	90.0794
6.51	260.114	6.51	81.6101	6.51	86.0857	6.51	90.3741
6.52	260.085	6.52	81.8318	6.52	86.3326	6.52	90.6684
6.53	260.054	6.53	82.054	6.53	86.5799	6.53	90.9622
6.54	260.023	6.54	82.2765	6.54	86.8275	6.54	91.2556
6.55	259.991	6.55	82.4995	6.55	87.0754	6.55	91.5484
6.56	259.958	6.56	82.7229	6.56	87.3235	6.56	91.8406
6.57	259.924	6.57	82.9467	6.57	87.5719	6.57	92.1321
6.58	259.889	6.58	83.171	6.58	87.8205	6.58	92.4229
6.59	259.853	6.59	83.3956	6.59	88.0694	6.59	92.713
6.6	259.816	6.6	83.6205	6.6	88.3185	6.6	93.0024
6.61	259.778	6.61	83.8458	6.61	88.5677	6.61	93.2908
6.62	259.739	6.62	84.0715	6.62	88.8172	6.62	93.5784
6.63	259.7	6.63	84.2975	6.63	89.0668	6.63	93.865
6.64	259.659	6.64	84.5238	6.64	89.3166	6.64	94.1507
6.65	259.618	6.65	84.7504	6.65	89.5665	6.65	94.4354
6.66	259.576	6.66	84.9773	6.66	89.8166	6.66	94.7189
6.67	259.533	6.67	85.2045	6.67	90.0668	6.67	95.0014
6.68	259.489	6.68	85.432	6.68	90.317	6.68	95.2827
6.69	259.444	6.69	85.6598	6.69	90.5674	6.69	95.5628
6.7	259.398	6.7	85.8877	6.7	90.8178	6.7	95.8416
6.71	259.352	6.71	86.116	6.71	91.0683	6.71	96.1191
6.72	259.304	6.72	86.3444	6.72	91.3188	6.72	96.3953
6.73	259.256	6.73	86.5731	6.73	91.5694	6.73	96.6701
6.74	259.206	6.74	86.8019	6.74	91.8199	6.74	96.9435
6.75	259.156	6.75	87.031	6.75	92.0704	6.75	97.2154
6.76	259.105	6.76	87.2602	6.76	92.3209	6.76	97.4858
6.77	259.053	6.77	87.4896	6.77	92.5714	6.77	97.7546
6.78	259.001	6.78	87.7191	6.78	92.8218	6.78	98.0219
6.79	258.947	6.79	87.9487	6.79	93.0721	6.79	98.2875
6.8	258.893	6.8	88.1785	6.8	93.3224	6.8	98.5514
6.81	258.837	6.81	88.4083	6.81	93.5725	6.81	98.8136
6.82	258.781	6.82	88.6383	6.82	93.8225	6.82	99.0741
6.83	258.724	6.83	88.8683	6.83	94.0724	6.83	99.3328
6.84	258.666	6.84	89.0984	6.84	94.3221	6.84	99.5897
6.85	258.608	6.85	89.3286	6.85	94.5717	6.85	99.8447
6.86	258.548	6.86	89.5587	6.86	94.821	6.86	100.098
6.87	258.488	6.87	89.7889	6.87	95.0702	6.87	100.349
6.88	258.426	6.88	90.0191	6.88	95.3191	6.88	100.598
6.89	258.364	6.89	90.2493	6.89	95.5677	6.89	100.846
6.9	258.301	6.9	90.4795	6.9	95.8161	6.9	101.091
6.91	258.238	6.91	90.7096	6.91	96.0643	6.91	101.334
6.92	258.173	6.92	90.9397	6.92	96.3121	6.92	101.575
6.93	258.108	6.93	91.1697	6.93	96.5597	6.93	101.814
6.94	258.041	6.94	91.3996	6.94	96.8068	6.94	102.051
6.95	257.974	6.95	91.6294	6.95	97.0537	6.95	102.286
6.96	257.906	6.96	91.8591	6.96	97.3002	6.96	102.518
6.97	257.838	6.97	92.0887	6.97	97.5463	6.97	102.749
6.98	257.768	6.98	92.3181	6.98	97.7919	6.98	102.977
6.99	257.698	6.99	92.5473	6.99	98.0372	6.99	103.203
7	257.627	7	92.7764	7	98.2821	7	103.426
7.01	257.555	7.01	93.0053	7.01	98.5264	7.01	103.647
7.02	257.482	7.02	93.234	7.02	98.7703	7.02	103.867
7.03	257.409	7.03	93.4625	7.03	99.0137	7.03	104.083
7.04	257.334	7.04	93.6907	7.04	99.2566	7.04	104.297
7.05	257.259	7.05	93.9187	7.05	99.499	7.05	104.509
7.06	257.183	7.06	94.1464	7.06	99.7408	7.06	104.719
7.07	257.107	7.07	94.3738	7.07	99.982	7.07	104.926
7.08	257.029	7.08	94.6009	7.08	100.223	7.08	105.131
7.09	256.951	7.09	94.8277	7.09	100.463	7.09	105.333
7.1	256.872	7.1	95.0542	7.1	100.702	7.1	105.534
7.11	256.792	7.11	95.2803	7.11	100.941	7.11	105.732
7.12	256.711	7.12	95.506	7.12	101.179	7.12	105.928
7.13	256.63	7.13	95.7314	7.13	101.416	7.13	106.122
7.14	256.548	7.14	95.9564	7.14	101.653	7.14	106.313
7.15	256.464	7.15	96.1809	7.15	101.889	7.15	106.503
7.16	256.381	7.16	96.405	7.16	102.124	7.16	106.691
7.17	256.296	7.17	96.6287	7.17	102.359	7.17	106.876
7.18	256.211	7.18	96.8519	7.18	102.593	7.18	107.059
7.19	256.125	7.19	97.0746	7.19	102.826	7.19	107.241
7.2	256.038	7.2	97.2968	7.2	103.058	7.2	107.42
7.21	255.951	7.21	97.5186	7.21	103.289	7.21	107.597
7.22	255.862	7.22	97.7397	7.22	103.52	7.22	107.772
7.23	255.773	7.23	97.9604	7.23	103.749	7.23	107.945
7.24	255.683	7.24	98.1804	7.24	103.978	7.24	108.115
7.25	255.593	7.25	98.3999	7.25	104.206	7.25	108.284
7.26	255.501	7.26	98.6188	7.26	104.433	7.26	108.451
7.27	255.409	7.27	98.837	7.27	104.659	7.27	108.615
7.28	255.316	7.28	99.0547	7.28	104.883	7.28	108.777
7.29	255.223	7.29	99.2717	7.29	105.107	7.29	108.938
7.3	255.129	7.3	99.488	7.3	105.33	7.3	109.096
7.31	255.034	7.31	99.7036	7.31	105.552	7.31	109.252
7.32	254.938	7.32	99.9186	7.32	105.773	7.32	109.406
7.33	254.841	7.33	100.133	7.33	105.993	7.33	109.558
7.34	254.744	7.34	100.346	7.34	106.212	7.34	109.708
7.35	254.646	7.35	100.559	7.35	106.429	7.35	109.856
7.36	254.548	7.36	100.771	7.36	106.646	7.36	110.002
7.37	254.448	7.37	100.982	7.37	106.861	7.37	110.146
7.38	254.348	7.38	101.193	7.38	107.076	7.38	110.287
7.39	254.247	7.39	101.402	7.39	107.289	7.39	110.427
7.4	254.146	7.4	101.611	7.4	107.501	7.4	110.565
7.41	254.043	7.41	101.819	7.41	107.711	7.41	110.701
7.42	253.94	7.42	102.026	7.42	107.921	7.42	110.835
7.43	253.837	7.43	102.232	7.43	108.129	7.43	110.967
7.44	253.732	7.44	102.437	7.44	108.336	7.44	111.098
7.45	253.627	7.45	102.641	7.45	108.541	7.45	111.226
7.46	253.522	7.46	102.845	7.46	108.746	7.46	111.352
7.47	253.415	7.47	103.047	7.47	108.949	7.47	111.477
7.48	253.308	7.48	103.249	7.48	109.151	7.48	111.6
7.49	253.2	7.49	103.449	7.49	109.351	7.49	111.72
7.5	253.092	7.5	103.649	7.5	109.55	7.5	111.84
7.51	252.982	7.51	103.847	7.51	109.748	7.51	111.957
7.52	252.872	7.52	104.044	7.52	109.944	7.52	112.072
7.53	252.762	7.53	104.241	7.53	110.138	7.53	112.186
7.54	252.651	7.54	104.436	7.54	110.332	7.54	112.298
7.55	252.539	7.55	104.63	7.55	110.523	7.55	112.408
7.56	252.426	7.56	104.823	7.56	110.714	7.56	112.517
7.57	252.313	7.57	105.016	7.57	110.903	7.57	112.624
7.58	252.199	7.58	105.206	7.58	111.09	7.58	112.729
7.59	252.084	7.59	105.396	7.59	111.276	7.59	112.833
7.6	251.969	7.6	105.585	7.6	111.46	7.6	112.935
7.61	251.853	7.61	105.772	7.61	111.643	7.61	113.035
7.62	251.736	7.62	105.958	7.62	111.824	7.62	113.134
7.63	251.619	7.63	106.143	7.63	112.004	7.63	113.232
7.64	251.501	7.64	106.327	7.64	112.181	7.64	113.328
7.65	251.383	7.65	106.509	7.65	112.358	7.65	113.422
7.66	251.263	7.66	106.691	7.66	112.532	7.66	113.515
7.67	251.143	7.67	106.871	7.67	112.705	7.67	113.606
7.68	251.023	7.68	107.049	7.68	112.877	7.68	113.696
7.69	250.902	7.69	107.227	7.69	113.046	7.69	113.785
7.7	250.78	7.7	107.403	7.7	113.214	7.7	113.872
7.71	250.658	7.71	107.577	7.71	113.38	7.71	113.958
7.72	250.535	7.72	107.751	7.72	113.545	7.72	114.043
7.73	250.411	7.73	107.922	7.73	113.707	7.73	114.126
7.74	250.286	7.74	108.093	7.74	113.868	7.74	114.208
7.75	250.161	7.75	108.262	7.75	114.028	7.75	114.289
7.76	250.036	7.76	108.43	7.76	114.185	7.76	114.368
7.77	249.91	7.77	108.596	7.77	114.34	7.77	114.447
7.78	249.783	7.78	108.761	7.78	114.494	7.78	114.524
7.79	249.655	7.79	108.925	7.79	114.646	7.79	114.6
7.8	249.527	7.8	109.087	7.8	114.796	7.8	114.674
7.81	249.399	7.81	109.247	7.81	114.944	7.81	114.748
7.82	249.269	7.82	109.406	7.82	115.09	7.82	114.821
7.83	249.139	7.83	109.564	7.83	115.235	7.83	114.892
7.84	249.009	7.84	109.719	7.84	115.377	7.84	114.963
7.85	248.878	7.85	109.874	7.85	115.518	7.85	115.032
7.86	248.746	7.86	110.027	7.86	115.656	7.86	115.101
7.87	248.614	7.87	110.178	7.87	115.793	7.87	115.168
7.88	248.481	7.88	110.328	7.88	115.928	7.88	115.235
7.89	248.347	7.89	110.476	7.89	116.06	7.89	115.3
7.9	248.213	7.9	110.622	7.9	116.191	7.9	115.365
7.91	248.079	7.91	110.767	7.91	116.32	7.91	115.428
7.92	247.943	7.92	110.91	7.92	116.447	7.92	115.491
7.93	247.808	7.93	111.052	7.93	116.571	7.93	115.553
7.94	247.671	7.94	111.192	7.94	116.694	7.94	115.614
7.95	247.534	7.95	111.33	7.95	116.814	7.95	115.675
7.96	247.397	7.96	111.467	7.96	116.933	7.96	115.734
7.97	247.258	7.97	111.602	7.97	117.05	7.97	115.793
7.98	247.119	7.98	111.735	7.98	117.164	7.98	115.851
7.99	246.98	7.99	111.866	7.99	117.276	7.99	115.908
8	246.84	8	111.996	8	117.387	8	115.965
8.01	246.7	8.01	112.124	8.01	117.495	8.01	116.02
8.02	246.559	8.02	112.25	8.02	117.601	8.02	116.076
8.03	246.417	8.03	112.374	8.03	117.705	8.03	116.13
8.04	246.275	8.04	112.497	8.04	117.807	8.04	116.184
8.05	246.132	8.05	112.618	8.05	117.906	8.05	116.237
8.06	245.989	8.06	112.737	8.06	118.004	8.06	116.289
8.07	245.845	8.07	112.854	8.07	118.099	8.07	116.341
8.08	245.701	8.08	112.969	8.08	118.192	8.08	116.392
8.09	245.556	8.09	113.083	8.09	118.284	8.09	116.443
8.1	245.411	8.1	113.195	8.1	118.372	8.1	116.493
8.11	245.265	8.11	113.305	8.11	118.459	8.11	116.543
8.12	245.118	8.12	113.413	8.12	118.543	8.12	116.592
8.13	244.971	8.13	113.519	8.13	118.626	8.13	116.64
8.14	244.824	8.14	113.623	8.14	118.706	8.14	116.688
8.15	244.676	8.15	113.725	8.15	118.784	8.15	116.736
8.16	244.527	8.16	113.826	8.16	118.859	8.16	116.782
8.17	244.378	8.17	113.924	8.17	118.933	8.17	116.829
8.18	244.228	8.18	114.021	8.18	119.004	8.18	116.875
8.19	244.078	8.19	114.116	8.19	119.073	8.19	116.92
8.2	243.927	8.2	114.209	8.2	119.14	8.2	116.965
8.21	243.776	8.21	114.299	8.21	119.204	8.21	117.01
8.22	243.624	8.22	114.388	8.22	119.266	8.22	117.054
8.23	243.472	8.23	114.475	8.23	119.326	8.23	117.098
8.24	243.319	8.24	114.56	8.24	119.384	8.24	117.141
8.25	243.166	8.25	114.643	8.25	119.439	8.25	117.184
8.26	243.012	8.26	114.724	8.26	119.493	8.26	117.226
8.27	242.858	8.27	114.803	8.27	119.543	8.27	117.268
8.28	242.703	8.28	114.88	8.28	119.592	8.28	117.31
8.29	242.548	8.29	114.955	8.29	119.638	8.29	117.351
8.3	242.392	8.3	115.028	8.3	119.683	8.3	117.392
8.31	242.236	8.31	115.099	8.31	119.724	8.31	117.432
8.32	242.079	8.32	115.168	8.32	119.764	8.32	117.472
8.33	241.922	8.33	115.235	8.33	119.801	8.33	117.512
8.34	241.764	8.34	115.3	8.34	119.836	8.34	117.551
8.35	241.606	8.35	115.363	8.35	119.869	8.35	117.59
8.36	241.447	8.36	115.424	8.36	119.899	8.36	117.629
8.37	241.288	8.37	115.483	8.37	119.927	8.37	117.667
8.38	241.129	8.38	115.54	8.38	119.953	8.38	117.704
8.39	240.968	8.39	115.594	8.39	119.977	8.39	117.742
8.4	240.808	8.4	115.647	8.4	120	8.4	117.779
8.41	240.647	8.41	115.698	8.41	120.022	8.41	117.815
8.42	240.485	8.42	115.746	8.42	120.043	8.42	117.851
8.43	240.323	8.43	115.792	8.43	120.064	8.43	117.887
8.44	240.161	8.44	115.837	8.44	120.083	8.44	117.922
8.45	239.998	8.45	115.879	8.45	120.102	8.45	117.957
8.46	239.835	8.46	115.919	8.46	120.12	8.46	117.992
8.47	239.671	8.47	115.957	8.47	120.137	8.47	118.026
8.48	239.506	8.48	115.993	8.48	120.153	8.48	118.06
8.49	239.342	8.49	116.027	8.49	120.168	8.49	118.094
8.5	239.177	8.5	116.059	8.5	120.183	8.5	118.127
8.51	239.011	8.51	116.089	8.51	120.197	8.51	118.159
8.52	238.845	8.52	116.117	8.52	120.21	8.52	118.192
8.53	238.679	8.53	116.142	8.53	120.222	8.53	118.223
8.54	238.512	8.54	116.166	8.54	120.233	8.54	118.255
8.55	238.344	8.55	116.187	8.55	120.243	8.55	118.286
8.56	238.177	8.56	116.206	8.56	120.253	8.56	118.316
8.57	238.008	8.57	116.223	8.57	120.262	8.57	118.346
8.58	237.84	8.58	116.238	8.58	120.27	8.58	118.376
8.59	237.671	8.59	116.252	8.59	120.277	8.59	118.405
8.6	237.501	8.6	116.264	8.6	120.283	8.6	118.433
8.61	237.331	8.61	116.275	8.61	120.289	8.61	118.462
8.62	237.161	8.62	116.286	8.62	120.293	8.62	118.49
8.63	236.99	8.63	116.296	8.63	120.297	8.63	118.517
8.64	236.819	8.64	116.305	8.64	120.3	8.64	118.543
8.65	236.647	8.65	116.314	8.65	120.303	8.65	118.57
8.66	236.476	8.66	116.321	8.66	120.304	8.66	118.596
8.67	236.303	8.67	116.328	8.67	120.305	8.67	118.621
8.68	236.13	8.68	116.335	8.68	120.305	8.68	118.645
8.69	235.957	8.69	116.34	8.69	120.304	8.69	118.669
8.7	235.784	8.7	116.345	8.7	120.302	8.7	118.693
8.71	235.61	8.71	116.349	8.71	120.299	8.71	118.716
8.72	235.435	8.72	116.353	8.72	120.296	8.72	118.739
8.73	235.261	8.73	116.356	8.73	120.292	8.73	118.761
8.74	235.085	8.74	116.358	8.74	120.287	8.74	118.782
8.75	234.91	8.75	116.359	8.75	120.281	8.75	118.803
8.76	234.734	8.76	116.36	8.76	120.274	8.76	118.823
8.77	234.558	8.77	116.36	8.77	120.267	8.77	118.842
8.78	234.381	8.78	116.359	8.78	120.259	8.78	118.861
8.79	234.204	8.79	116.358	8.79	120.25	8.79	118.879
8.8	234.027	8.8	116.356	8.8	120.24	8.8	118.897
8.81	233.849	8.81	116.353	8.81	120.23	8.81	118.914
8.82	233.671	8.82	116.349	8.82	120.219	8.82	118.93
8.83	233.492	8.83	116.345	8.83	120.207	8.83	118.946
8.84	233.313	8.84	116.34	8.84	120.194	8.84	118.961
8.85	233.134	8.85	116.335	8.85	120.18	8.85	118.975
8.86	232.954	8.86	116.328	8.86	120.166	8.86	118.988
8.87	232.774	8.87	116.321	8.87	120.151	8.87	119.001
8.88	232.594	8.88	116.314	8.88	120.135	8.88	119.013
8.89	232.414	8.89	116.305	8.89	120.118	8.89	119.025
8.9	232.233	8.9	116.296	8.9	120.101	8.9	119.035
8.91	232.051	8.91	116.287	8.91	120.083	8.91	119.045
8.92	231.869	8.92	116.276	8.92	120.064	8.92	119.054
8.93	231.688	8.93	116.265	8.93	120.044	8.93	119.062
8.94	231.505	8.94	116.253	8.94	120.024	8.94	119.07
8.95	231.322	8.95	116.241	8.95	120.003	8.95	119.076
8.96	231.139	8.96	116.228	8.96	119.981	8.96	119.082
8.97	230.956	8.97	116.214	8.97	119.959	8.97	119.087
8.98	230.772	8.98	116.199	8.98	119.935	8.98	119.091
8.99	230.588	8.99	116.184	8.99	119.911	8.99	119.094
9	230.404	9	116.168	9	119.886	9	119.097
9.01	230.219	9.01	116.152	9.01	119.861	9.01	119.098
9.02	230.034	9.02	116.135	9.02	119.835	9.02	119.099
9.03	229.849	9.03	116.117	9.03	119.808	9.03	119.099
9.04	229.663	9.04	116.098	9.04	119.78	9.04	119.098
9.05	229.477	9.05	116.079	9.05	119.751	9.05	119.096
9.06	229.291	9.06	116.059	9.06	119.722	9.06	119.093
9.07	229.104	9.07	116.039	9.07	119.693	9.07	119.089
9.08	228.917	9.08	116.017	9.08	119.662	9.08	119.084
9.09	228.73	9.09	115.996	9.09	119.631	9.09	119.078
9.1	228.543	9.1	115.973	9.1	119.599	9.1	119.072
9.11	228.355	9.11	115.95	9.11	119.566	9.11	119.064
9.12	228.167	9.12	115.926	9.12	119.533	9.12	119.056
9.13	227.979	9.13	115.902	9.13	119.499	9.13	119.048
9.14	227.79	9.14	115.877	9.14	119.465	9.14	119.04
9.15	227.601	9.15	115.851	9.15	119.429	9.15	119.031
9.16	227.412	9.16	115.825	9.16	119.393	9.16	119.023
9.17	227.222	9.17	115.797	9.17	119.357	9.17	119.014
9.18	227.032	9.18	115.77	9.18	119.319	9.18	119.005
9.19	226.843	9.19	115.742	9.19	119.281	9.19	118.996
9.2	226.652	9.2	115.713	9.2	119.243	9.2	118.987
9.21	226.462	9.21	115.683	9.21	119.203	9.21	118.978
9.22	226.271	9.22	115.653	9.22	119.163	9.22	118.969
9.23	226.079	9.23	115.622	9.23	119.123	9.23	118.959
9.24	225.888	9.24	115.591	9.24	119.081	9.24	118.95
9.25	225.696	9.25	115.559	9.25	119.04	9.25	118.94
9.26	225.504	9.26	115.526	9.26	118.997	9.26	118.93
9.27	225.312	9.27	115.493	9.27	118.954	9.27	118.919
9.28	225.12	9.28	115.459	9.28	118.91	9.28	118.909
9.29	224.927	9.29	115.424	9.29	118.865	9.29	118.898
9.3	224.734	9.3	115.389	9.3	118.82	9.3	118.887
9.31	224.541	9.31	115.353	9.31	118.775	9.31	118.876
9.32	224.347	9.32	115.317	9.32	118.728	9.32	118.865
9.33	224.154	9.33	115.28	9.33	118.682	9.33	118.853
9.34	223.96	9.34	115.243	9.34	118.634	9.34	118.841
9.35	223.765	9.35	115.205	9.35	118.586	9.35	118.829
9.36	223.571	9.36	115.166	9.36	118.537	9.36	118.817
9.37	223.376	9.37	115.127	9.37	118.488	9.37	118.804
9.38	223.181	9.38	115.087	9.38	118.438	9.38	118.791
9.39	222.986	9.39	115.046	9.39	118.388	9.39	118.778
9.4	222.791	9.4	115.005	9.4	118.337	9.4	118.765
9.41	222.595	9.41	114.964	9.41	118.285	9.41	118.751
9.42	222.399	9.42	114.921	9.42	118.233	9.42	118.737
9.43	222.203	9.43	114.879	9.43	118.18	9.43	118.722
9.44	222.007	9.44	114.835	9.44	118.127	9.44	118.708
9.45	221.811	9.45	114.791	9.45	118.073	9.45	118.693
9.46	221.614	9.46	114.747	9.46	118.018	9.46	118.677
9.47	221.417	9.47	114.702	9.47	117.963	9.47	118.662
9.48	221.22	9.48	114.656	9.48	117.908	9.48	118.645
9.49	221.023	9.49	114.61	9.49	117.852	9.49	118.629
9.5	220.825	9.5	114.563	9.5	117.795	9.5	118.612
9.51	220.628	9.51	114.516	9.51	117.738	9.51	118.595
9.52	220.43	9.52	114.468	9.52	117.68	9.52	118.578
9.53	220.232	9.53	114.42	9.53	117.622	9.53	118.56
9.54	220.033	9.54	114.371	9.54	117.563	9.54	118.542
9.55	219.835	9.55	114.322	9.55	117.504	9.55	118.523
9.56	219.636	9.56	114.272	9.56	117.444	9.56	118.504
9.57	219.437	9.57	114.221	9.57	117.384	9.57	118.485
9.58	219.238	9.58	114.17	9.58	117.323	9.58	118.465
9.59	219.039	9.59	114.119	9.59	117.262	9.59	118.445
9.6	218.84	9.6	114.067	9.6	117.2	9.6	118.425
9.61	218.64	9.61	114.014	9.61	117.138	9.61	118.404
9.62	218.44	9.62	113.961	9.62	117.075	9.62	118.383
9.63	218.24	9.63	113.907	9.63	117.011	9.63	118.361
9.64	218.04	9.64	113.853	9.64	116.948	9.64	118.339
9.65	217.84	9.65	113.799	9.65	116.883	9.65	118.317
9.66	217.64	9.66	113.744	9.66	116.819	9.66	118.294
9.67	217.439	9.67	113.688	9.67	116.754	9.67	118.27
9.68	217.238	9.68	113.632	9.68	116.688	9.68	118.247
9.69	217.037	9.69	113.576	9.69	116.622	9.69	118.222
9.7	216.836	9.7	113.518	9.7	116.555	9.7	118.198
9.71	216.635	9.71	113.461	9.71	116.488	9.71	118.173
9.72	216.434	9.72	113.403	9.72	116.421	9.72	118.147
9.73	216.232	9.73	113.344	9.73	116.353	9.73	118.121
9.74	216.031	9.74	113.285	9.74	116.284	9.74	118.095
9.75	215.829	9.75	113.226	9.75	116.216	9.75	118.069
9.76	215.627	9.76	113.166	9.76	116.147	9.76	118.041
9.77	215.425	9.77	113.106	9.77	116.077	9.77	118.014
9.78	215.222	9.78	113.045	9.78	116.007	9.78	117.986
9.79	215.02	9.79	112.984	9.79	115.936	9.79	117.957
9.8	214.818	9.8	112.922	9.8	115.866	9.8	117.928
9.81	214.615	9.81	112.859	9.81	115.794	9.81	117.899
9.82	214.412	9.82	112.797	9.82	115.723	9.82	117.869
9.83	214.209	9.83	112.734	9.83	115.65	9.83	117.838
9.84	214.007	9.84	112.67	9.84	115.578	9.84	117.808
9.85	213.804	9.85	112.606	9.85	115.505	9.85	117.776
9.86	213.6	9.86	112.542	9.86	115.432	9.86	117.745
9.87	213.397	9.87	112.477	9.87	115.358	9.87	117.712
9.88	213.194	9.88	112.412	9.88	115.284	9.88	117.68
9.89	212.99	9.89	112.346	9.89	115.21	9.89	117.647
9.9	212.786	9.9	112.28	9.9	115.135	9.9	117.613
9.91	212.583	9.91	112.214	9.91	115.06	9.91	117.579
9.92	212.379	9.92	112.147	9.92	114.984	9.92	117.545
9.93	212.175	9.93	112.079	9.93	114.909	9.93	117.51
9.94	211.971	9.94	112.012	9.94	114.832	9.94	117.474
9.95	211.767	9.95	111.944	9.95	114.756	9.95	117.438
9.96	211.562	9.96	111.875	9.96	114.679	9.96	117.402
9.97	211.358	9.97	111.806	9.97	114.602	9.97	117.365
9.98	211.154	9.98	111.737	9.98	114.524	9.98	117.328
9.99	210.949	9.99	111.667	9.99	114.446	9.99	117.29
10	210.744	10	111.597	10	114.368	10	117.252
10.01	210.54	10.01	111.526	10.01	114.289	10.01	117.213
10.02	210.335	10.02	111.456	10.02	114.21	10.02	117.174
10.03	210.13	10.03	111.384	10.03	114.131	10.03	117.135
10.04	209.925	10.04	111.313	10.04	114.052	10.04	117.094
10.05	209.72	10.05	111.241	10.05	113.972	10.05	117.054
10.06	209.516	10.06	111.168	10.06	113.892	10.06	117.013
10.07	209.31	10.07	111.096	10.07	113.811	10.07	116.971
10.08	209.105	10.08	111.023	10.08	113.73	10.08	116.929
10.09	208.9	10.09	110.949	10.09	113.649	10.09	116.887
10.1	208.695	10.1	110.876	10.1	113.568	10.1	116.844
10.11	208.489	10.11	110.802	10.11	113.486	10.11	116.8
10.12	208.284	10.12	110.727	10.12	113.404	10.12	116.757
10.13	208.079	10.13	110.652	10.13	113.322	10.13	116.712
10.14	207.873	10.14	110.577	10.14	113.24	10.14	116.668
10.15	207.668	10.15	110.502	10.15	113.157	10.15	116.622
10.16	207.462	10.16	110.426	10.16	113.074	10.16	116.577
10.17	207.257	10.17	110.35	10.17	112.991	10.17	116.53
10.18	207.051	10.18	110.274	10.18	112.907	10.18	116.484
10.19	206.845	10.19	110.197	10.19	112.823	10.19	116.437
10.2	206.639	10.2	110.12	10.2	112.74	10.2	116.389
10.21	206.434	10.21	110.043	10.21	112.655	10.21	116.341
10.22	206.228	10.22	109.965	10.22	112.571	10.22	116.293
10.23	206.022	10.23	109.887	10.23	112.486	10.23	116.244
10.24	205.816	10.24	109.809	10.24	112.401	10.24	116.194
10.25	205.611	10.25	109.73	10.25	112.316	10.25	116.144
10.26	205.405	10.26	109.651	10.26	112.23	10.26	116.094
10.27	205.199	10.27	109.572	10.27	112.144	10.27	116.043
10.28	204.993	10.28	109.493	10.28	112.058	10.28	115.992
10.29	204.787	10.29	109.413	10.29	111.972	10.29	115.941
10.3	204.581	10.3	109.333	10.3	111.886	10.3	115.888
10.31	204.375	10.31	109.252	10.31	111.799	10.31	115.836
10.32	204.169	10.32	109.172	10.32	111.713	10.32	115.783
10.33	203.963	10.33	109.091	10.33	111.626	10.33	115.729
10.34	203.757	10.34	109.01	10.34	111.538	10.34	115.675
10.35	203.552	10.35	108.929	10.35	111.451	10.35	115.621
10.36	203.346	10.36	108.847	10.36	111.364	10.36	115.566
10.37	203.14	10.37	108.765	10.37	111.276	10.37	115.511
10.38	202.934	10.38	108.683	10.38	111.188	10.38	115.455
10.39	202.728	10.39	108.601	10.39	111.1	10.39	115.399
10.4	202.522	10.4	108.518	10.4	111.011	10.4	115.343
10.41	202.316	10.41	108.435	10.41	110.923	10.41	115.286
10.42	202.111	10.42	108.352	10.42	110.834	10.42	115.228
10.43	201.905	10.43	108.269	10.43	110.745	10.43	115.17
10.44	201.699	10.44	108.185	10.44	110.656	10.44	115.112
10.45	201.493	10.45	108.101	10.45	110.567	10.45	115.053
10.46	201.287	10.46	108.017	10.46	110.478	10.46	114.994
10.47	201.082	10.47	107.933	10.47	110.388	10.47	114.935
10.48	200.876	10.48	107.848	10.48	110.298	10.48	114.875
10.49	200.67	10.49	107.763	10.49	110.208	10.49	114.814
10.5	200.465	10.5	107.678	10.5	110.118	10.5	114.754
10.51	200.259	10.51	107.593	10.51	110.028	10.51	114.692
10.52	200.054	10.52	107.508	10.52	109.938	10.52	114.63
10.53	199.848	10.53	107.422	10.53	109.847	10.53	114.569
10.54	199.643	10.54	107.337	10.54	109.757	10.54	114.506
10.55	199.438	10.55	107.251	10.55	109.666	10.55	114.443
10.56	199.232	10.56	107.164	10.56	109.575	10.56	114.38
10.57	199.027	10.57	107.078	10.57	109.484	10.57	114.316
10.58	198.822	10.58	106.991	10.58	109.393	10.58	114.252
10.59	198.617	10.59	106.905	10.59	109.302	10.59	114.187
10.6	198.412	10.6	106.818	10.6	109.211	10.6	114.123
10.61	198.207	10.61	106.731	10.61	109.119	10.61	114.057
10.62	198.002	10.62	106.643	10.62	109.028	10.62	113.992
10.63	197.797	10.63	106.556	10.63	108.936	10.63	113.925
10.64	197.592	10.64	106.468	10.64	108.844	10.64	113.859
10.65	197.387	10.65	106.38	10.65	108.752	10.65	113.792
10.66	197.183	10.66	106.292	10.66	108.66	10.66	113.725
10.67	196.978	10.67	106.204	10.67	108.568	10.67	113.657
10.68	196.774	10.68	106.116	10.68	108.476	10.68	113.589
10.69	196.57	10.69	106.027	10.69	108.384	10.69	113.52
10.7	196.365	10.7	105.939	10.7	108.291	10.7	113.452
10.71	196.161	10.71	105.85	10.71	108.199	10.71	113.382
10.72	195.957	10.72	105.761	10.72	108.106	10.72	113.313
10.73	195.753	10.73	105.672	10.73	108.014	10.73	113.243
10.74	195.549	10.74	105.582	10.74	107.921	10.74	113.173
10.75	195.345	10.75	105.493	10.75	107.828	10.75	113.102
10.76	195.142	10.76	105.403	10.76	107.735	10.76	113.031
10.77	194.938	10.77	105.314	10.77	107.642	10.77	112.959
10.78	194.734	10.78	105.224	10.78	107.549	10.78	112.888
10.79	194.531	10.79	105.134	10.79	107.456	10.79	112.816
10.8	194.328	10.8	105.044	10.8	107.363	10.8	112.743
10.81	194.125	10.81	104.954	10.81	107.27	10.81	112.67
10.82	193.922	10.82	104.863	10.82	107.177	10.82	112.597
10.83	193.719	10.83	104.773	10.83	107.083	10.83	112.523
10.84	193.516	10.84	104.682	10.84	106.99	10.84	112.449
10.85	193.313	10.85	104.591	10.85	106.896	10.85	112.375
10.86	193.111	10.86	104.501	10.86	106.803	10.86	112.3
10.87	192.908	10.87	104.41	10.87	106.709	10.87	112.225
10.88	192.706	10.88	104.319	10.88	106.616	10.88	112.15
10.89	192.504	10.89	104.228	10.89	106.522	10.89	112.075
10.9	192.302	10.9	104.136	10.9	106.428	10.9	111.999
10.91	192.1	10.91	104.045	10.91	106.335	10.91	111.922
10.92	191.898	10.92	103.953	10.92	106.241	10.92	111.846
10.93	191.696	10.93	103.862	10.93	106.147	10.93	111.769
10.94	191.495	10.94	103.77	10.94	106.053	10.94	111.691
10.95	191.294	10.95	103.678	10.95	105.959	10.95	111.614
10.96	191.093	10.96	103.587	10.96	105.865	10.96	111.536
10.97	190.892	10.97	103.495	10.97	105.771	10.97	111.457
10.98	190.691	10.98	103.403	10.98	105.677	10.98	111.379
10.99	190.49	10.99	103.311	10.99	105.583	10.99	111.3
11	190.29	11	103.219	11	105.489	11	111.221
11.01	190.089	11.01	103.126	11.01	105.395	11.01	111.141
11.02	189.889	11.02	103.034	11.02	105.301	11.02	111.061
11.03	189.689	11.03	102.942	11.03	105.207	11.03	110.981
11.04	189.489	11.04	102.849	11.04	105.113	11.04	110.9
11.05	189.289	11.05	102.757	11.05	105.019	11.05	110.82
11.06	189.089	11.06	102.664	11.06	104.925	11.06	110.739
11.07	188.89	11.07	102.572	11.07	104.831	11.07	110.657
11.08	188.69	11.08	102.479	11.08	104.737	11.08	110.576
11.09	188.491	11.09	102.386	11.09	104.642	11.09	110.493
11.1	188.292	11.1	102.293	11.1	104.548	11.1	110.411
11.11	188.093	11.11	102.2	11.11	104.454	11.11	110.329
11.12	187.894	11.12	102.107	11.12	104.36	11.12	110.246
11.13	187.696	11.13	102.014	11.13	104.266	11.13	110.163
11.14	187.497	11.14	101.921	11.14	104.172	11.14	110.079
11.15	187.299	11.15	101.828	11.15	104.078	11.15	109.996
11.16	187.101	11.16	101.735	11.16	103.984	11.16	109.912
11.17	186.902	11.17	101.642	11.17	103.889	11.17	109.827
11.18	186.705	11.18	101.549	11.18	103.796	11.18	109.743
11.19	186.507	11.19	101.456	11.19	103.701	11.19	109.658
11.2	186.309	11.2	101.362	11.2	103.607	11.2	109.573
11.21	186.112	11.21	101.269	11.21	103.513	11.21	109.488
11.22	185.915	11.22	101.176	11.22	103.419	11.22	109.402
11.23	185.718	11.23	101.082	11.23	103.325	11.23	109.316
11.24	185.52	11.24	100.989	11.24	103.231	11.24	109.23
11.25	185.324	11.25	100.896	11.25	103.137	11.25	109.144
11.26	185.127	11.26	100.802	11.26	103.043	11.26	109.057
11.27	184.931	11.27	100.709	11.27	102.95	11.27	108.97
11.28	184.734	11.28	100.615	11.28	102.856	11.28	108.883
11.29	184.538	11.29	100.522	11.29	102.762	11.29	108.796
11.3	184.342	11.3	100.428	11.3	102.668	11.3	108.708
11.31	184.146	11.31	100.335	11.31	102.574	11.31	108.62
11.32	183.951	11.32	100.241	11.32	102.481	11.32	108.532
11.33	183.755	11.33	100.148	11.33	102.387	11.33	108.443
11.34	183.56	11.34	100.054	11.34	102.293	11.34	108.355
11.35	183.364	11.35	99.9605	11.35	102.2	11.35	108.266
11.36	183.169	11.36	99.8669	11.36	102.106	11.36	108.177
11.37	182.974	11.37	99.7734	11.37	102.013	11.37	108.088
11.38	182.78	11.38	99.6798	11.38	101.919	11.38	107.998
11.39	182.585	11.39	99.5863	11.39	101.826	11.39	107.908
11.4	182.391	11.4	99.4927	11.4	101.732	11.4	107.818
11.41	182.196	11.41	99.3992	11.41	101.639	11.41	107.728
11.42	182.002	11.42	99.3056	11.42	101.546	11.42	107.638
11.43	181.808	11.43	99.2121	11.43	101.453	11.43	107.547
11.44	181.615	11.44	99.1186	11.44	101.359	11.44	107.456
11.45	181.421	11.45	99.025	11.45	101.266	11.45	107.365
11.46	181.228	11.46	98.9316	11.46	101.173	11.46	107.274
11.47	181.034	11.47	98.8381	11.47	101.08	11.47	107.182
11.48	180.841	11.48	98.7446	11.48	100.987	11.48	107.09
11.49	180.648	11.49	98.6512	11.49	100.894	11.49	106.999
11.5	180.455	11.5	98.5577	11.5	100.801	11.5	106.906
11.51	180.263	11.51	98.4643	11.51	100.709	11.51	106.814
11.52	180.07	11.52	98.3709	11.52	100.616	11.52	106.722
11.53	179.878	11.53	98.2776	11.53	100.523	11.53	106.629
11.54	179.686	11.54	98.1843	11.54	100.431	11.54	106.536
11.55	179.494	11.55	98.091	11.55	100.338	11.55	106.443
11.56	179.302	11.56	97.9977	11.56	100.246	11.56	106.35
11.57	179.111	11.57	97.9044	11.57	100.153	11.57	106.256
11.58	178.919	11.58	97.8112	11.58	100.061	11.58	106.162
11.59	178.728	11.59	97.7181	11.59	99.9687	11.59	106.069
11.6	178.537	11.6	97.6249	11.6	99.8765	11.6	105.974
11.61	178.346	11.61	97.5318	11.61	99.7844	11.61	105.88
11.62	178.155	11.62	97.4388	11.62	99.6923	11.62	105.786
11.63	177.964	11.63	97.3457	11.63	99.6004	11.63	105.691
11.64	177.774	11.64	97.2528	11.64	99.5085	11.64	105.597
11.65	177.584	11.65	97.1598	11.65	99.4167	11.65	105.502
11.66	177.394	11.66	97.067	11.66	99.325	11.66	105.407
11.67	177.204	11.67	96.9741	11.67	99.2333	11.67	105.311
11.68	177.014	11.68	96.8813	11.68	99.1417	11.68	105.216
11.69	176.824	11.69	96.7886	11.69	99.0502	11.69	105.12
11.7	176.635	11.7	96.6959	11.7	98.9588	11.7	105.025
11.71	176.446	11.71	96.6032	11.71	98.8675	11.71	104.929
11.72	176.257	11.72	96.5106	11.72	98.7763	11.72	104.833
11.73	176.068	11.73	96.4181	11.73	98.6851	11.73	104.737
11.74	175.879	11.74	96.3256	11.74	98.594	11.74	104.64
11.75	175.69	11.75	96.2332	11.75	98.5031	11.75	104.544
11.76	175.502	11.76	96.1408	11.76	98.4122	11.76	104.447
11.77	175.314	11.77	96.0485	11.77	98.3213	11.77	104.35
11.78	175.126	11.78	95.9563	11.78	98.2306	11.78	104.253
11.79	174.938	11.79	95.8641	11.79	98.14	11.79	104.156
11.8	174.75	11.8	95.772	11.8	98.0494	11.8	104.059
11.81	174.563	11.81	95.6799	11.81	97.959	11.81	103.962
11.82	174.375	11.82	95.5879	11.82	97.8686	11.82	103.864
11.83	174.188	11.83	95.496	11.83	97.7784	11.83	103.767
11.84	174.001	11.84	95.4042	11.84	97.6882	11.84	103.669
11.85	173.815	11.85	95.3124	11.85	97.5981	11.85	103.571
11.86	173.628	11.86	95.2207	11.86	97.5082	11.86	103.473
11.87	173.442	11.87	95.129	11.87	97.4183	11.87	103.375
11.88	173.255	11.88	95.0375	11.88	97.3285	11.88	103.277
11.89	173.069	11.89	94.9459	11.89	97.2388	11.89	103.178
11.9	172.883	11.9	94.8545	11.9	97.1492	11.9	103.08
11.91	172.698	11.91	94.7632	11.91	97.0597	11.91	102.981
11.92	172.512	11.92	94.6719	11.92	96.9703	11.92	102.883
11.93	172.327	11.93	94.5807	11.93	96.8811	11.93	102.784
11.94	172.142	11.94	94.4896	11.94	96.7919	11.94	102.685
11.95	171.957	11.95	94.3986	11.95	96.7028	11.95	102.586
11.96	171.772	11.96	94.3077	11.96	96.6138	11.96	102.487
11.97	171.587	11.97	94.2168	11.97	96.5249	11.97	102.388
11.98	171.403	11.98	94.126	11.98	96.4361	11.98	102.288
11.99	171.219	11.99	94.0353	11.99	96.3475	11.99	102.189
12	171.034	12	93.9447	12	96.2589	12	102.089
12.01	170.851	12.01	93.8542	12.01	96.1705	12.01	101.99
12.02	170.667	12.02	93.7638	12.02	96.0821	12.02	101.89
12.03	170.483	12.03	93.6734	12.03	95.9939	12.03	101.79
12.04	170.3	12.04	93.5832	12.04	95.9057	12.04	101.69
12.05	170.117	12.05	93.493	12.05	95.8177	12.05	101.59
12.06	169.934	12.06	93.4029	12.06	95.7298	12.06	101.49
12.07	169.751	12.07	93.313	12.07	95.642	12.07	101.39
12.08	169.569	12.08	93.2231	12.08	95.5543	12.08	101.29
12.09	169.386	12.09	93.1333	12.09	95.4667	12.09	101.19
12.1	169.204	12.1	93.0436	12.1	95.3792	12.1	101.089
12.11	169.022	12.11	92.954	12.11	95.2918	12.11	100.989
12.12	168.84	12.12	92.8645	12.12	95.2046	12.12	100.888
12.13	168.658	12.13	92.7751	12.13	95.1175	12.13	100.788
12.14	168.477	12.14	92.6858	12.14	95.0304	12.14	100.687
12.15	168.296	12.15	92.5966	12.15	94.9435	12.15	100.586
12.16	168.114	12.16	92.5075	12.16	94.8567	12.16	100.485
12.17	167.934	12.17	92.4185	12.17	94.7701	12.17	100.384
12.18	167.753	12.18	92.3296	12.18	94.6835	12.18	100.284
12.19	167.572	12.19	92.2408	12.19	94.597	12.19	100.183
12.2	167.392	12.2	92.1521	12.2	94.5107	12.2	100.081
12.21	167.212	12.21	92.0636	12.21	94.4245	12.21	99.9803
12.22	167.032	12.22	91.9751	12.22	94.3384	12.22	99.8791
12.23	166.852	12.23	91.8867	12.23	94.2524	12.23	99.7779
12.24	166.673	12.24	91.7985	12.24	94.1665	12.24	99.6766
12.25	166.493	12.25	91.7103	12.25	94.0808	12.25	99.5753
12.26	166.314	12.26	91.6222	12.26	93.9952	12.26	99.4739
12.27	166.135	12.27	91.5343	12.27	93.9097	12.27	99.3725
12.28	165.956	12.28	91.4465	12.28	93.8243	12.28	99.271
12.29	165.778	12.29	91.3588	12.29	93.739	12.29	99.1695
12.3	165.599	12.3	91.2712	12.3	93.6539	12.3	99.0679
12.31	165.421	12.31	91.1837	12.31	93.5688	12.31	98.9664
12.32	165.243	12.32	91.0963	12.32	93.4839	12.32	98.8647
12.33	165.065	12.33	91.0091	12.33	93.3992	12.33	98.7631
12.34	164.888	12.34	90.9219	12.34	93.3145	12.34	98.6614
12.35	164.71	12.35	90.8349	12.35	93.23	12.35	98.5596
12.36	164.533	12.36	90.748	12.36	93.1456	12.36	98.4579
12.37	164.356	12.37	90.6612	12.37	93.0613	12.37	98.3561
12.38	164.179	12.38	90.5745	12.38	92.9771	12.38	98.2543
12.39	164.002	12.39	90.488	12.39	92.893	12.39	98.1525
12.4	163.826	12.4	90.4015	12.4	92.8091	12.4	98.0506
12.41	163.65	12.41	90.3152	12.41	92.7253	12.41	97.9487
12.42	163.474	12.42	90.229	12.42	92.6416	12.42	97.8468
12.43	163.298	12.43	90.1429	12.43	92.5581	12.43	97.7449
12.44	163.122	12.44	90.057	12.44	92.4747	12.44	97.643
12.45	162.947	12.45	89.9711	12.45	92.3914	12.45	97.541
12.46	162.772	12.46	89.8854	12.46	92.3082	12.46	97.4391
12.47	162.597	12.47	89.7998	12.47	92.2252	12.47	97.3371
12.48	162.422	12.48	89.7144	12.48	92.1423	12.48	97.2351
12.49	162.247	12.49	89.629	12.49	92.0595	12.49	97.1331
12.5	162.073	12.5	89.5438	12.5	91.9768	12.5	97.0311
12.51	161.899	12.51	89.4587	12.51	91.8943	12.51	96.9291
12.52	161.725	12.52	89.3738	12.52	91.8119	12.52	96.8271
12.53	161.551	12.53	89.2889	12.53	91.7296	12.53	96.7251
12.54	161.377	12.54	89.2042	12.54	91.6474	12.54	96.6231
12.55	161.204	12.55	89.1196	12.55	91.5654	12.55	96.5211
12.56	161.03	12.56	89.0352	12.56	91.4835	12.56	96.4191
12.57	160.857	12.57	88.9509	12.57	91.4017	12.57	96.3171
12.58	160.685	12.58	88.8667	12.58	91.3201	12.58	96.2152
12.59	160.512	12.59	88.7826	12.59	91.2386	12.59	96.1132
12.6	160.34	12.6	88.6987	12.6	91.1572	12.6	96.0113
12.61	160.167	12.61	88.6149	12.61	91.0759	12.61	95.9093
12.62	159.995	12.62	88.5312	12.62	90.9948	12.62	95.8074
12.63	159.824	12.63	88.4477	12.63	90.9138	12.63	95.7054
12.64	159.652	12.64	88.3643	12.64	90.8329	12.64	95.6035
12.65	159.481	12.65	88.281	12.65	90.7522	12.65	95.5017
12.66	159.31	12.66	88.1979	12.66	90.6716	12.66	95.3998
12.67	159.139	12.67	88.1149	12.67	90.5911	12.67	95.298
12.68	158.968	12.68	88.032	12.68	90.5108	12.68	95.1961
12.69	158.797	12.69	87.9493	12.69	90.4306	12.69	95.0944
12.7	158.627	12.7	87.8667	12.7	90.3505	12.7	94.9926
12.71	158.457	12.71	87.7842	12.71	90.2705	12.71	94.8908
12.72	158.287	12.72	87.7018	12.72	90.1907	12.72	94.7891
12.73	158.117	12.73	87.6197	12.73	90.111	12.73	94.6874
12.74	157.948	12.74	87.5376	12.74	90.0315	12.74	94.5858
12.75	157.779	12.75	87.4557	12.75	89.952	12.75	94.4842
12.76	157.609	12.76	87.3739	12.76	89.8727	12.76	94.3826
12.77	157.441	12.77	87.2922	12.77	89.7936	12.77	94.2811
12.78	157.272	12.78	87.2108	12.78	89.7145	12.78	94.1796
12.79	157.104	12.79	87.1294	12.79	89.6356	12.79	94.0781
12.8	156.935	12.8	87.0482	12.8	89.5568	12.8	93.9767
12.81	156.767	12.81	86.9671	12.81	89.4782	12.81	93.8753
12.82	156.6	12.82	86.8861	12.82	89.3997	12.82	93.774
12.83	156.432	12.83	86.8053	12.83	89.3213	12.83	93.6727
12.84	156.265	12.84	86.7246	12.84	89.2431	12.84	93.5714
12.85	156.098	12.85	86.6441	12.85	89.165	12.85	93.4702
12.86	155.931	12.86	86.5637	12.86	89.087	12.86	93.3691
12.87	155.764	12.87	86.4835	12.87	89.0092	12.87	93.268
12.88	155.597	12.88	86.4034	12.88	88.9314	12.88	93.1669
12.89	155.431	12.89	86.3234	12.89	88.8538	12.89	93.066
12.9	155.265	12.9	86.2436	12.9	88.7764	12.9	92.965
12.91	155.099	12.91	86.1639	12.91	88.6991	12.91	92.8641
12.92	154.934	12.92	86.0844	12.92	88.6219	12.92	92.7633
12.93	154.768	12.93	86.005	12.93	88.5448	12.93	92.6626
12.94	154.603	12.94	85.9257	12.94	88.4679	12.94	92.5619
12.95	154.438	12.95	85.8466	12.95	88.3911	12.95	92.4612
12.96	154.273	12.96	85.7677	12.96	88.3145	12.96	92.3607
12.97	154.109	12.97	85.6889	12.97	88.238	12.97	92.2601
12.98	153.945	12.98	85.6102	12.98	88.1616	12.98	92.1597
12.99	153.78	12.99	85.5316	12.99	88.0853	12.99	92.0593
13	153.617	13	85.4533	13	88.0092	13	91.959
13.01	153.453	13.01	85.375	13.01	87.9332	13.01	91.8588
13.02	153.29	13.02	85.2969	13.02	87.8573	13.02	91.7586
13.03	153.126	13.03	85.219	13.03	87.7816	13.03	91.6585
13.04	152.963	13.04	85.1412	13.04	87.706	13.04	91.5585
13.05	152.8	13.05	85.0636	13.05	87.6306	13.05	91.4586
13.06	152.638	13.06	84.9861	13.06	87.5552	13.06	91.3587
13.07	152.476	13.07	84.9087	13.07	87.4801	13.07	91.2589
13.08	152.314	13.08	84.8315	13.08	87.405	13.08	91.1592
13.09	152.152	13.09	84.7544	13.09	87.3301	13.09	91.0596
13.1	151.99	13.1	84.6775	13.1	87.2553	13.1	90.96
13.11	151.829	13.11	84.6007	13.11	87.1806	13.11	90.8606
13.12	151.667	13.12	84.5241	13.12	87.1061	13.12	90.7612
13.13	151.506	13.13	84.4476	13.13	87.0317	13.13	90.6619
13.14	151.346	13.14	84.3713	13.14	86.9574	13.14	90.5627
13.15	151.185	13.15	84.2951	13.15	86.8833	13.15	90.4635
13.16	151.025	13.16	84.2191	13.16	86.8093	13.16	90.3645
13.17	150.865	13.17	84.1432	13.17	86.7354	13.17	90.2656
13.18	150.705	13.18	84.0675	13.18	86.6617	13.18	90.1667
13.19	150.545	13.19	83.9919	13.19	86.5881	13.19	90.0679
13.2	150.386	13.2	83.9165	13.2	86.5146	13.2	89.9693
13.21	150.227	13.21	83.8412	13.21	86.4412	13.21	89.8707
13.22	150.068	13.22	83.766	13.22	86.368	13.22	89.7722
13.23	149.909	13.23	83.6911	13.23	86.295	13.23	89.6738
13.24	149.751	13.24	83.6162	13.24	86.222	13.24	89.5756
13.25	149.593	13.25	83.5415	13.25	86.1492	13.25	89.4774
13.26	149.435	13.26	83.467	13.26	86.0765	13.26	89.3793
13.27	149.277	13.27	83.3926	13.27	86.004	13.27	89.2813
13.28	149.119	13.28	83.3184	13.28	85.9316	13.28	89.1834
13.29	148.962	13.29	83.2443	13.29	85.8593	13.29	89.0856
13.3	148.805	13.3	83.1703	13.3	85.7871	13.3	88.9879
13.31	148.648	13.31	83.0966	13.31	85.7151	13.31	88.8904
13.32	148.491	13.32	83.0229	13.32	85.6432	13.32	88.7929
13.33	148.335	13.33	82.9494	13.33	85.5714	13.33	88.6955
13.34	148.179	13.34	82.8761	13.34	85.4998	13.34	88.5983
13.35	148.023	13.35	82.8029	13.35	85.4283	13.35	88.5012
13.36	147.867	13.36	82.7299	13.36	85.3569	13.36	88.4041
13.37	147.712	13.37	82.657	13.37	85.2857	13.37	88.3072
13.38	147.556	13.38	82.5843	13.38	85.2146	13.38	88.2104
13.39	147.401	13.39	82.5117	13.39	85.1436	13.39	88.1137
13.4	147.247	13.4	82.4393	13.4	85.0728	13.4	88.0172
13.41	147.092	13.41	82.367	13.41	85.002	13.41	87.9207
13.42	146.938	13.42	82.2949	13.42	84.9315	13.42	87.8243
13.43	146.784	13.43	82.2229	13.43	84.861	13.43	87.7281
13.44	146.63	13.44	82.1511	13.44	84.7907	13.44	87.632
13.45	146.476	13.45	82.0794	13.45	84.7205	13.45	87.536
13.46	146.323	13.46	82.0079	13.46	84.6504	13.46	87.4402
13.47	146.17	13.47	81.9365	13.47	84.5805	13.47	87.3444
13.48	146.017	13.48	81.8653	13.48	84.5107	13.48	87.2488
13.49	145.864	13.49	81.7942	13.49	84.441	13.49	87.1533
13.5	145.712	13.5	81.7233	13.5	84.3714	13.5	87.0579
13.51	145.56	13.51	81.6525	13.51	84.302	13.51	86.9627
13.52	145.408	13.52	81.5819	13.52	84.2327	13.52	86.8675
13.53	145.256	13.53	81.5115	13.53	84.1636	13.53	86.7725
13.54	145.105	13.54	81.4412	13.54	84.0945	13.54	86.6777
13.55	144.954	13.55	81.371	13.55	84.0256	13.55	86.5829
13.56	144.803	13.56	81.301	13.56	83.9568	13.56	86.4883
13.57	144.652	13.57	81.2311	13.57	83.8882	13.57	86.3939
13.58	144.502	13.58	81.1615	13.58	83.8196	13.58	86.2995
13.59	144.351	13.59	81.0919	13.59	83.7512	13.59	86.2053
13.6	144.202	13.6	81.0225	13.6	83.683	13.6	86.1112
13.61	144.052	13.61	80.9532	13.61	83.6149	13.61	86.0173
13.62	143.902	13.62	80.8842	13.62	83.5468	13.62	85.9234
13.63	143.753	13.63	80.8152	13.63	83.4789	13.63	85.8298
13.64	143.604	13.64	80.7464	13.64	83.4112	13.64	85.7362
13.65	143.455	13.65	80.6778	13.65	83.3435	13.65	85.6428
13.66	143.307	13.66	80.6093	13.66	83.276	13.66	85.5495
13.67	143.159	13.67	80.5409	13.67	83.2087	13.67	85.4564
13.68	143.011	13.68	80.4728	13.68	83.1414	13.68	85.3634
13.69	142.863	13.69	80.4047	13.69	83.0743	13.69	85.2706
13.7	142.715	13.7	80.3368	13.7	83.0073	13.7	85.1779
13.71	142.568	13.71	80.2691	13.71	82.9404	13.71	85.0853
13.72	142.421	13.72	80.2015	13.72	82.8736	13.72	84.9929
13.73	142.274	13.73	80.1341	13.73	82.807	13.73	84.9006
13.74	142.128	13.74	80.0668	13.74	82.7405	13.74	84.8085
13.75	141.981	13.75	79.9997	13.75	82.6741	13.75	84.7165
13.76	141.835	13.76	79.9327	13.76	82.6079	13.76	84.6246
13.77	141.69	13.77	79.8659	13.77	82.5418	13.77	84.5329
13.78	141.544	13.78	79.7992	13.78	82.4758	13.78	84.4414
13.79	141.399	13.79	79.7327	13.79	82.4099	13.79	84.35
13.8	141.254	13.8	79.6663	13.8	82.3441	13.8	84.2587
13.81	141.109	13.81	79.6001	13.81	82.2785	13.81	84.1676
13.82	140.964	13.82	79.534	13.82	82.213	13.82	84.0767
13.83	140.82	13.83	79.4681	13.83	82.1476	13.83	83.9859
13.84	140.676	13.84	79.4023	13.84	82.0824	13.84	83.8952
13.85	140.532	13.85	79.3367	13.85	82.0172	13.85	83.8047
13.86	140.389	13.86	79.2713	13.86	81.9522	13.86	83.7144
13.87	140.245	13.87	79.2059	13.87	81.8873	13.87	83.6242
13.88	140.102	13.88	79.1408	13.88	81.8225	13.88	83.5341
13.89	139.96	13.89	79.0757	13.89	81.7579	13.89	83.4442
13.9	139.817	13.9	79.0109	13.9	81.6934	13.9	83.3545
13.91	139.675	13.91	78.9462	13.91	81.629	13.91	83.2649
13.92	139.533	13.92	78.8816	13.92	81.5647	13.92	83.1755
13.93	139.391	13.93	78.8172	13.93	81.5005	13.93	83.0863
13.94	139.25	13.94	78.7529	13.94	81.4365	13.94	82.9972
13.95	139.108	13.95	78.6888	13.95	81.3726	13.95	82.9082
13.96	138.967	13.96	78.6248	13.96	81.3088	13.96	82.8194
13.97	138.827	13.97	78.561	13.97	81.2451	13.97	82.7308
13.98	138.686	13.98	78.4973	13.98	81.1815	13.98	82.6423
13.99	138.546	13.99	78.4338	13.99	81.1181	13.99	82.554
14	138.406	14	78.3704	14	81.0548	14	82.4659
14.01	138.266	14.01	78.3072	14.01	80.9916	14.01	82.3779
14.02	138.127	14.02	78.2441	14.02	80.9285	14.02	82.29
14.03	137.988	14.03	78.1812	14.03	80.8655	14.03	82.2024
14.04	137.849	14.04	78.1184	14.04	80.8027	14.04	82.1149
14.05	137.71	14.05	78.0557	14.05	80.74	14.05	82.0276
14.06	137.571	14.06	77.9933	14.06	80.6774	14.06	81.9404
14.07	137.433	14.07	77.9309	14.07	80.6149	14.07	81.8534
14.08	137.295	14.08	77.8687	14.08	80.5525	14.08	81.7665
14.09	137.158	14.09	77.8067	14.09	80.4903	14.09	81.6799
14.1	137.02	14.1	77.7448	14.1	80.4281	14.1	81.5934
14.11	136.883	14.11	77.683	14.11	80.3661	14.11	81.507
14.12	136.746	14.12	77.6214	14.12	80.3042	14.12	81.4208
14.13	136.61	14.13	77.56	14.13	80.2424	14.13	81.3348
14.14	136.474	14.14	77.4987	14.14	80.1808	14.14	81.249
14.15	136.338	14.15	77.4375	14.15	80.1192	14.15	81.1633
14.16	136.202	14.16	77.3765	14.16	80.0578	14.16	81.0778
14.17	136.066	14.17	77.3156	14.17	79.9965	14.17	80.9925
14.18	135.931	14.18	77.2549	14.18	79.9353	14.18	80.9073
14.19	135.796	14.19	77.1943	14.19	79.8742	14.19	80.8223
14.2	135.661	14.2	77.1339	14.2	79.8132	14.2	80.7375
14.21	135.527	14.21	77.0736	14.21	79.7524	14.21	80.6528
14.22	135.392	14.22	77.0134	14.22	79.6916	14.22	80.5684
14.23	135.258	14.23	76.9534	14.23	79.631	14.23	80.484
14.24	135.125	14.24	76.8936	14.24	79.5705	14.24	80.3999
14.25	134.991	14.25	76.8339	14.25	79.5101	14.25	80.316
14.26	134.858	14.26	76.7743	14.26	79.4498	14.26	80.2322
14.27	134.725	14.27	76.7149	14.27	79.3896	14.27	80.1485
14.28	134.593	14.28	76.6556	14.28	79.3295	14.28	80.0651
14.29	134.46	14.29	76.5965	14.29	79.2696	14.29	79.9818
14.3	134.328	14.3	76.5375	14.3	79.2098	14.3	79.8987
14.31	134.197	14.31	76.4787	14.31	79.15	14.31	79.8158
14.32	134.065	14.32	76.4199	14.32	79.0904	14.32	79.7331
14.33	133.934	14.33	76.3614	14.33	79.0309	14.33	79.6505
14.34	133.803	14.34	76.303	14.34	78.9715	14.34	79.5681
14.35	133.672	14.35	76.2447	14.35	78.9123	14.35	79.4859
14.36	133.542	14.36	76.1866	14.36	78.8531	14.36	79.4038
14.37	133.411	14.37	76.1286	14.37	78.7941	14.37	79.322
14.38	133.281	14.38	76.0707	14.38	78.7351	14.38	79.2403
14.39	133.152	14.39	76.013	14.39	78.6763	14.39	79.1588
14.4	133.023	14.4	75.9555	14.4	78.6176	14.4	79.0774
14.41	132.893	14.41	75.8981	14.41	78.5589	14.41	78.9963
14.42	132.765	14.42	75.8408	14.42	78.5005	14.42	78.9153
14.43	132.636	14.43	75.7836	14.43	78.4421	14.43	78.8345
14.44	132.508	14.44	75.7266	14.44	78.3838	14.44	78.7539
14.45	132.38	14.45	75.6698	14.45	78.3256	14.45	78.6734
14.46	132.252	14.46	75.6131	14.46	78.2675	14.46	78.5932
14.47	132.125	14.47	75.5565	14.47	78.2096	14.47	78.5131
14.48	131.997	14.48	75.5001	14.48	78.1517	14.48	78.4332
14.49	131.87	14.49	75.4438	14.49	78.094	14.49	78.3535
14.5	131.744	14.5	75.3876	14.5	78.0363	14.5	78.2739
14.51	131.618	14.51	75.3316	14.51	77.9788	14.51	78.1946
14.52	131.491	14.52	75.2757	14.52	77.9214	14.52	78.1154
14.53	131.366	14.53	75.22	14.53	77.8641	14.53	78.0364
14.54	131.24	14.54	75.1644	14.54	77.8069	14.54	77.9575
14.55	131.115	14.55	75.1089	14.55	77.7498	14.55	77.8789
14.56	130.99	14.56	75.0536	14.56	77.6928	14.56	77.8004
14.57	130.865	14.57	74.9984	14.57	77.6359	14.57	77.7222
14.58	130.741	14.58	74.9433	14.58	77.5791	14.58	77.6441
14.59	130.617	14.59	74.8884	14.59	77.5224	14.59	77.5662
14.6	130.493	14.6	74.8337	14.6	77.4659	14.6	77.4884
14.61	130.369	14.61	74.779	14.61	77.4094	14.61	77.4109
14.62	130.246	14.62	74.7245	14.62	77.353	14.62	77.3335
14.63	130.123	14.63	74.6702	14.63	77.2968	14.63	77.2563
14.64	130	14.64	74.6159	14.64	77.2406	14.64	77.1793
14.65	129.878	14.65	74.5618	14.65	77.1846	14.65	77.1025
14.66	129.756	14.66	74.5079	14.66	77.1286	14.66	77.0259
14.67	129.634	14.67	74.4541	14.67	77.0727	14.67	76.9494
14.68	129.512	14.68	74.4004	14.68	77.017	14.68	76.8731
14.69	129.391	14.69	74.3468	14.69	76.9614	14.69	76.797
14.7	129.27	14.7	74.2934	14.7	76.9058	14.7	76.7211
14.71	129.149	14.71	74.2401	14.71	76.8504	14.71	76.6454
14.72	129.029	14.72	74.187	14.72	76.7951	14.72	76.5699
14.73	128.908	14.73	74.1339	14.73	76.7398	14.73	76.4945
14.74	128.788	14.74	74.0811	14.74	76.6847	14.74	76.4194
14.75	128.669	14.75	74.0283	14.75	76.6297	14.75	76.3444
14.76	128.55	14.76	73.9757	14.76	76.5747	14.76	76.2696
14.77	128.431	14.77	73.9232	14.77	76.5199	14.77	76.195
14.78	128.312	14.78	73.8709	14.78	76.4652	14.78	76.1205
14.79	128.193	14.79	73.8187	14.79	76.4105	14.79	76.0463
14.8	128.075	14.8	73.7666	14.8	76.356	14.8	75.9722
14.81	127.957	14.81	73.7146	14.81	76.3016	14.81	75.8983
14.82	127.84	14.82	73.6628	14.82	76.2472	14.82	75.8246
14.83	127.722	14.83	73.6111	14.83	76.193	14.83	75.7511
14.84	127.605	14.84	73.5595	14.84	76.1389	14.84	75.6778
14.85	127.489	14.85	73.5081	14.85	76.0848	14.85	75.6046
14.86	127.372	14.86	73.4568	14.86	76.0309	14.86	75.5316
14.87	127.256	14.87	73.4056	14.87	75.977	14.87	75.4589
14.88	127.14	14.88	73.3546	14.88	75.9233	14.88	75.3863
14.89	127.025	14.89	73.3037	14.89	75.8696	14.89	75.3139
14.9	126.909	14.9	73.2529	14.9	75.8161	14.9	75.2417
14.91	126.794	14.91	73.2022	14.91	75.7626	14.91	75.1696
14.92	126.68	14.92	73.1517	14.92	75.7093	14.92	75.0978
14.93	126.565	14.93	73.1013	14.93	75.656	14.93	75.0261
14.94	126.451	14.94	73.051	14.94	75.6029	14.94	74.9546
14.95	126.337	14.95	73.0009	14.95	75.5498	14.95	74.8833
14.96	126.224	14.96	72.9509	14.96	75.4968	14.96	74.8122
14.97	126.11	14.97	72.901	14.97	75.4439	14.97	74.7412
14.98	125.997	14.98	72.8512	14.98	75.3912	14.98	74.6705
14.99	125.885	14.99	72.8016	14.99	75.3385	14.99	74.5999
15	125.772	15	72.7521	15	75.2859	15	74.5295
15.01	125.66	15.01	72.7027	15.01	75.2334	15.01	74.4593
15.02	125.548	15.02	72.6534	15.02	75.181	15.02	74.3893
15.03	125.436	15.03	72.6043	15.03	75.1286	15.03	74.3195
15.04	125.325	15.04	72.5553	15.04	75.0764	15.04	74.2498
15.05	125.214	15.05	72.5064	15.05	75.0243	15.05	74.1804
15.06	125.103	15.06	72.4577	15.06	74.9723	15.06	74.1111
15.07	124.993	15.07	72.409	15.07	74.9203	15.07	74.042
15.08	124.882	15.08	72.3605	15.08	74.8685	15.08	73.9731
15.09	124.772	15.09	72.3121	15.09	74.8167	15.09	73.9043
15.1	124.663	15.1	72.2639	15.1	74.765	15.1	73.8358
15.11	124.553	15.11	72.2157	15.11	74.7135	15.11	73.7674
15.12	124.444	15.12	72.1677	15.12	74.662	15.12	73.6993
15.13	124.335	15.13	72.1198	15.13	74.6106	15.13	73.6312
15.14	124.227	15.14	72.0721	15.14	74.5593	15.14	73.5634
15.15	124.118	15.15	72.0244	15.15	74.5081	15.15	73.4958
15.16	124.01	15.16	71.9769	15.16	74.4569	15.16	73.4283
15.17	123.902	15.17	71.9295	15.17	74.4059	15.17	73.3611
15.18	123.795	15.18	71.8822	15.18	74.355	15.18	73.294
15.19	123.687	15.19	71.835	15.19	74.3041	15.19	73.2271
15.2	123.58	15.2	71.788	15.2	74.2533	15.2	73.1604
15.21	123.473	15.21	71.741	15.21	74.2027	15.21	73.0938
15.22	123.367	15.22	71.6942	15.22	74.1521	15.22	73.0275
15.23	123.261	15.23	71.6475	15.23	74.1016	15.23	72.9613
15.24	123.155	15.24	71.601	15.24	74.0512	15.24	72.8953
15.25	123.049	15.25	71.5545	15.25	74.0008	15.25	72.8295
15.26	122.943	15.26	71.5082	15.26	73.9506	15.26	72.7639
15.27	122.838	15.27	71.462	15.27	73.9004	15.27	72.6984
15.28	122.733	15.28	71.4159	15.28	73.8504	15.28	72.6332
15.29	122.629	15.29	71.3699	15.29	73.8004	15.29	72.5681
15.3	122.524	15.3	71.3241	15.3	73.7505	15.3	72.5032
15.31	122.42	15.31	71.2783	15.31	73.7007	15.31	72.4384
15.32	122.316	15.32	71.2327	15.32	73.651	15.32	72.3739
15.33	122.212	15.33	71.1872	15.33	73.6014	15.33	72.3095
15.34	122.109	15.34	71.1418	15.34	73.5518	15.34	72.2453
15.35	122.005	15.35	71.0965	15.35	73.5024	15.35	72.1813
15.36	121.903	15.36	71.0513	15.36	73.453	15.36	72.1175
15.37	121.8	15.37	71.0063	15.37	73.4037	15.37	72.0538
15.38	121.697	15.38	70.9613	15.38	73.3545	15.38	71.9904
15.39	121.595	15.39	70.9165	15.39	73.3053	15.39	71.9271
15.4	121.493	15.4	70.8718	15.4	73.2563	15.4	71.864
15.41	121.391	15.41	70.8272	15.41	73.2074	15.41	71.801
15.42	121.29	15.42	70.7827	15.42	73.1585	15.42	71.7382
15.43	121.189	15.43	70.7384	15.43	73.1097	15.43	71.6757
15.44	121.088	15.44	70.6941	15.44	73.061	15.44	71.6133
15.45	120.987	15.45	70.65	15.45	73.0123	15.45	71.5511
15.46	120.886	15.46	70.606	15.46	72.9638	15.46	71.489
15.47	120.786	15.47	70.562	15.47	72.9154	15.47	71.4271
15.48	120.686	15.48	70.5182	15.48	72.867	15.48	71.3654
15.49	120.586	15.49	70.4745	15.49	72.8187	15.49	71.3039
15.5	120.487	15.5	70.4309	15.5	72.7705	15.5	71.2426
15.51	120.387	15.51	70.3875	15.51	72.7223	15.51	71.1814
15.52	120.288	15.52	70.3441	15.52	72.6743	15.52	71.1204
15.53	120.189	15.53	70.3009	15.53	72.6263	15.53	71.0596
15.54	120.091	15.54	70.2577	15.54	72.5784	15.54	70.9989
15.55	119.992	15.55	70.2147	15.55	72.5306	15.55	70.9385
15.56	119.894	15.56	70.1718	15.56	72.4829	15.56	70.8782
15.57	119.796	15.57	70.1289	15.57	72.4352	15.57	70.8181
15.58	119.698	15.58	70.0862	15.58	72.3876	15.58	70.7581
15.59	119.601	15.59	70.0436	15.59	72.3401	15.59	70.6984
15.6	119.504	15.6	70.0011	15.6	72.2927	15.6	70.6388
15.61	119.407	15.61	69.9587	15.61	72.2454	15.61	70.5794
15.62	119.31	15.62	69.9165	15.62	72.1981	15.62	70.5201
15.63	119.213	15.63	69.8743	15.63	72.151	15.63	70.461
15.64	119.117	15.64	69.8322	15.64	72.1038	15.64	70.4021
15.65	119.021	15.65	69.7903	15.65	72.0568	15.65	70.3434
15.66	118.925	15.66	69.7484	15.66	72.0099	15.66	70.2848
15.67	118.829	15.67	69.7067	15.67	71.963	15.67	70.2264
15.68	118.734	15.68	69.665	15.68	71.9162	15.68	70.1682
15.69	118.638	15.69	69.6235	15.69	71.8695	15.69	70.1102
15.7	118.543	15.7	69.582	15.7	71.8229	15.7	70.0523
15.71	118.448	15.71	69.5407	15.71	71.7763	15.71	69.9946
15.72	118.354	15.72	69.4995	15.72	71.7298	15.72	69.937
15.73	118.26	15.73	69.4584	15.73	71.6834	15.73	69.8797
15.74	118.165	15.74	69.4173	15.74	71.6371	15.74	69.8225
15.75	118.072	15.75	69.3764	15.75	71.5908	15.75	69.7654
15.76	117.978	15.76	69.3356	15.76	71.5446	15.76	69.7086
15.77	117.884	15.77	69.2949	15.77	71.4985	15.77	69.6519
15.78	117.791	15.78	69.2543	15.78	71.4525	15.78	69.5954
15.79	117.698	15.79	69.2138	15.79	71.4065	15.79	69.539
15.8	117.605	15.8	69.1734	15.8	71.3606	15.8	69.4828
15.81	117.512	15.81	69.1331	15.81	71.3148	15.81	69.4268
15.82	117.42	15.82	69.0928	15.82	71.2691	15.82	69.3709
15.83	117.328	15.83	69.0527	15.83	71.2234	15.83	69.3152
15.84	117.236	15.84	69.0127	15.84	71.1778	15.84	69.2597
15.85	117.144	15.85	68.9728	15.85	71.1323	15.85	69.2044
15.86	117.052	15.86	68.933	15.86	71.0869	15.86	69.1492
15.87	116.961	15.87	68.8933	15.87	71.0415	15.87	69.0941
15.88	116.869	15.88	68.8537	15.88	70.9962	15.88	69.0392
15.89	116.778	15.89	68.8142	15.89	70.951	15.89	68.9845
15.9	116.688	15.9	68.7748	15.9	70.9058	15.9	68.93
15.91	116.597	15.91	68.7355	15.91	70.8607	15.91	68.8756
15.92	116.507	15.92	68.6962	15.92	70.8157	15.92	68.8214
15.93	116.416	15.93	68.6571	15.93	70.7708	15.93	68.7674
15.94	116.326	15.94	68.6181	15.94	70.7259	15.94	68.7135
15.95	116.236	15.95	68.5791	15.95	70.6811	15.95	68.6598
15.96	116.147	15.96	68.5403	15.96	70.6364	15.96	68.6062
15.97	116.057	15.97	68.5016	15.97	70.5917	15.97	68.5528
15.98	115.968	15.98	68.4629	15.98	70.5471	15.98	68.4995
15.99	115.879	15.99	68.4244	15.99	70.5026	15.99	68.4465
16	115.79	16	68.3859	16	70.4582	16	68.3936
16.01	115.701	16.01	68.3476	16.01	70.4138	16.01	68.3408
16.02	115.613	16.02	68.3093	16.02	70.3695	16.02	68.2882
16.03	115.525	16.03	68.2711	16.03	70.3252	16.03	68.2357
16.04	115.437	16.04	68.2331	16.04	70.2811	16.04	68.1834
16.05	115.349	16.05	68.1951	16.05	70.237	16.05	68.1313
16.06	115.261	16.06	68.1572	16.06	70.1929	16.06	68.0794
16.07	115.174	16.07	68.1194	16.07	70.149	16.07	68.0275
16.08	115.086	16.08	68.0817	16.08	70.1051	16.08	67.9759
16.09	114.999	16.09	68.0441	16.09	70.0613	16.09	67.9244
16.1	114.912	16.1	68.0066	16.1	70.0175	16.1	67.873
16.11	114.825	16.11	67.9691	16.11	69.9738	16.11	67.8218
16.12	114.739	16.12	67.9318	16.12	69.9302	16.12	67.7708
16.13	114.652	16.13	67.8945	16.13	69.8866	16.13	67.7199
16.14	114.566	16.14	67.8574	16.14	69.8431	16.14	67.6692
16.15	114.48	16.15	67.8203	16.15	69.7997	16.15	67.6186
16.16	114.394	16.16	67.7833	16.16	69.7563	16.16	67.5682
16.17	114.308	16.17	67.7464	16.17	69.713	16.17	67.5179
16.18	114.223	16.18	67.7096	16.18	69.6698	16.18	67.4678
16.19	114.138	16.19	67.6729	16.19	69.6267	16.19	67.4179
16.2	114.052	16.2	67.6363	16.2	69.5836	16.2	67.3681
16.21	113.968	16.21	67.5997	16.21	69.5405	16.21	67.3184
16.22	113.883	16.22	67.5633	16.22	69.4976	16.22	67.2689
16.23	113.798	16.23	67.5269	16.23	69.4547	16.23	67.2196
16.24	113.713	16.24	67.4907	16.24	69.4118	16.24	67.1703
16.25	113.629	16.25	67.4545	16.25	69.3691	16.25	67.1213
16.26	113.545	16.26	67.4184	16.26	69.3264	16.26	67.0724
16.27	113.461	16.27	67.3824	16.27	69.2837	16.27	67.0236
16.28	113.377	16.28	67.3464	16.28	69.2412	16.28	66.975
16.29	113.294	16.29	67.3106	16.29	69.1987	16.29	66.9266
16.3	113.21	16.3	67.2748	16.3	69.1562	16.3	66.8783
16.31	113.127	16.31	67.2391	16.31	69.1138	16.31	66.8301
16.32	113.044	16.32	67.2036	16.32	69.0715	16.32	66.7821
16.33	112.961	16.33	67.168	16.33	69.0292	16.33	66.7342
16.34	112.878	16.34	67.1326	16.34	68.987	16.34	66.6865
16.35	112.796	16.35	67.0973	16.35	68.9449	16.35	66.6389
16.36	112.713	16.36	67.062	16.36	68.9029	16.36	66.5915
16.37	112.631	16.37	67.0269	16.37	68.8608	16.37	66.5442
16.38	112.549	16.38	66.9918	16.38	68.8189	16.38	66.497
16.39	112.467	16.39	66.9568	16.39	68.777	16.39	66.45
16.4	112.385	16.4	66.9219	16.4	68.7352	16.4	66.4032
16.41	112.303	16.41	66.887	16.41	68.6934	16.41	66.3565
16.42	112.222	16.42	66.8523	16.42	68.6517	16.42	66.3099
16.43	112.14	16.43	66.8176	16.43	68.6101	16.43	66.2635
16.44	112.059	16.44	66.783	16.44	68.5685	16.44	66.2172
16.45	111.978	16.45	66.7485	16.45	68.527	16.45	66.171
16.46	111.897	16.46	66.714	16.46	68.4856	16.46	66.125
16.47	111.816	16.47	66.6797	16.47	68.4442	16.47	66.0791
16.48	111.736	16.48	66.6454	16.48	68.4029	16.48	66.0334
16.49	111.655	16.49	66.6112	16.49	68.3616	16.49	65.9878
16.5	111.575	16.5	66.5771	16.5	68.3204	16.5	65.9424
16.51	111.495	16.51	66.543	16.51	68.2792	16.51	65.8971
16.52	111.415	16.52	66.5091	16.52	68.2381	16.52	65.8519
16.53	111.335	16.53	66.4752	16.53	68.1971	16.53	65.8069
16.54	111.255	16.54	66.4414	16.54	68.1561	16.54	65.762
16.55	111.176	16.55	66.4077	16.55	68.1152	16.55	65.7172
16.56	111.097	16.56	66.374	16.56	68.0744	16.56	65.6726
16.57	111.017	16.57	66.3405	16.57	68.0336	16.57	65.6281
16.58	110.938	16.58	66.307	16.58	67.9929	16.58	65.5837
16.59	110.859	16.59	66.2735	16.59	67.9522	16.59	65.5395
16.6	110.78	16.6	66.2402	16.6	67.9116	16.6	65.4955
16.61	110.702	16.61	66.2069	16.61	67.871	16.61	65.4515
16.62	110.623	16.62	66.1737	16.62	67.8305	16.62	65.4077
16.63	110.545	16.63	66.1406	16.63	67.7901	16.63	65.364
16.64	110.466	16.64	66.1076	16.64	67.7497	16.64	65.3204
16.65	110.388	16.65	66.0746	16.65	67.7094	16.65	65.277
16.66	110.31	16.66	66.0417	16.66	67.6691	16.66	65.2337
16.67	110.233	16.67	66.0089	16.67	67.6289	16.67	65.1906
16.68	110.155	16.68	65.9762	16.68	67.5888	16.68	65.1475
16.69	110.077	16.69	65.9435	16.69	67.5486	16.69	65.1047
16.7	110	16.7	65.9109	16.7	67.5086	16.7	65.0619
16.71	109.922	16.71	65.8784	16.71	67.4686	16.71	65.0193
16.72	109.845	16.72	65.8459	16.72	67.4287	16.72	64.9767
16.73	109.768	16.73	65.8136	16.73	67.3889	16.73	64.9344
16.74	109.691	16.74	65.7812	16.74	67.349	16.74	64.8921
16.75	109.615	16.75	65.749	16.75	67.3093	16.75	64.85
16.76	109.538	16.76	65.7168	16.76	67.2696	16.76	64.808
16.77	109.461	16.77	65.6847	16.77	67.2299	16.77	64.7661
16.78	109.385	16.78	65.6527	16.78	67.1903	16.78	64.7244
16.79	109.308	16.79	65.6208	16.79	67.1508	16.79	64.6828
16.8	109.232	16.8	65.5889	16.8	67.1114	16.8	64.6413
16.81	109.156	16.81	65.5571	16.81	67.0719	16.81	64.5999
16.82	109.08	16.82	65.5254	16.82	67.0326	16.82	64.5587
16.83	109.005	16.83	65.4937	16.83	66.9933	16.83	64.5176
16.84	108.929	16.84	65.4621	16.84	66.954	16.84	64.4766
16.85	108.853	16.85	65.4305	16.85	66.9148	16.85	64.4357
16.86	108.778	16.86	65.3991	16.86	66.8757	16.86	64.3949
16.87	108.703	16.87	65.3677	16.87	66.8366	16.87	64.3543
16.88	108.627	16.88	65.3364	16.88	66.7975	16.88	64.3138
16.89	108.552	16.89	65.3051	16.89	66.7586	16.89	64.2734
16.9	108.477	16.9	65.2739	16.9	66.7196	16.9	64.2332
16.91	108.402	16.91	65.2428	16.91	66.6808	16.91	64.193
16.92	108.328	16.92	65.2117	16.92	66.6419	16.92	64.153
16.93	108.253	16.93	65.1808	16.93	66.6032	16.93	64.1131
16.94	108.179	16.94	65.1498	16.94	66.5645	16.94	64.0733
16.95	108.104	16.95	65.119	16.95	66.5258	16.95	64.0336
16.96	108.03	16.96	65.0882	16.96	66.4872	16.96	63.9941
16.97	107.956	16.97	65.0575	16.97	66.4487	16.97	63.9547
16.98	107.882	16.98	65.0268	16.98	66.4102	16.98	63.9153
16.99	107.808	16.99	64.9962	16.99	66.3717	16.99	63.8761
17	107.734	17	64.9657	17	66.3333	17	63.8371
17.01	107.66	17.01	64.9352	17.01	66.295	17.01	63.7981
17.02	107.586	17.02	64.9048	17.02	66.2567	17.02	63.7592
17.03	107.513	17.03	64.8745	17.03	66.2185	17.03	63.7205
17.04	107.439	17.04	64.8442	17.04	66.1803	17.04	63.6819
17.05	107.596	17.05	64.814	17.05	66.1422	17.05	63.6434
17.06	107.524	17.06	64.7838	17.06	66.1041	17.06	63.605
17.07	107.451	17.07	64.7537	17.07	66.0661	17.07	63.5667
17.08	107.379	17.08	64.7237	17.08	66.0281	17.08	63.5285
17.09	107.306	17.09	64.6938	17.09	65.9902	17.09	63.4905
17.1	107.234	17.1	64.6639	17.1	65.9523	17.1	63.4525
17.11	107.276	17.11	64.634	17.11	65.9145	17.11	63.4147
17.12	107.204	17.12	64.6043	17.12	65.8767	17.12	63.377
17.13	107.133	17.13	64.5746	17.13	65.839	17.13	63.3393
17.14	107.061	17.14	64.5449	17.14	65.8013	17.14	63.3018
17.15	106.99	17.15	64.5153	17.15	65.7637	17.15	63.2644
17.16	106.918	17.16	64.4858	17.16	65.7262	17.16	63.2272
17.17	106.847	17.17	64.4563	17.17	65.6886	17.17	63.19
17.18	106.776	17.18	64.4269	17.18	65.6512	17.18	63.1529
17.19	106.704	17.19	64.3976	17.19	65.6138	17.19	63.1159
17.2	106.633	17.2	64.3683	17.2	65.5764	17.2	63.0791
17.21	106.562	17.21	64.3391	17.21	65.5391	17.21	63.0423
17.22	106.492	17.22	64.3099	17.22	65.5019	17.22	63.0057
17.23	106.421	17.23	64.2808	17.23	65.4647	17.23	62.9691
17.24	106.35	17.24	64.2517	17.24	65.4275	17.24	63.1689
17.25	106.28	17.25	64.2227	17.25	65.3904	17.25	63.1332
17.26	106.209	17.26	64.1938	17.26	65.3533	17.26	63.0975
17.27	106.139	17.27	64.5425	17.27	65.3163	17.27	63.062
17.28	106.068	17.28	64.5146	17.28	65.2794	17.28	63.0266
17.29	105.998	17.29	64.4868	17.29	65.2425	17.29	62.9913
17.3	105.928	17.3	64.459	17.3	65.2056	17.3	62.956
17.31	105.858	17.31	64.4313	17.31	65.1688	17.31	63.0385
17.32	105.788	17.32	64.4037	17.32	65.4471	17.32	63.0038
17.33	105.718	17.33	64.3761	17.33	65.4112	17.33	62.9692
17.34	105.648	17.34	64.5365	17.34	65.3754	17.34	62.9347
17.35	105.579	17.35	64.5095	17.35	65.3396	17.35	62.9003
17.36	105.509	17.36	64.4825	17.36	65.3038	17.36	62.866
17.37	105.439	17.37	64.4557	17.37	65.2681	17.37	62.8318
17.38	105.37	17.38	64.4288	17.38	65.3889	17.38	62.7977
17.39	105.3	17.39	64.4021	17.39	65.3537	17.39	62.7637
17.4	105.231	17.4	64.3754	17.4	65.3185	17.4	62.7298
17.41	105.162	17.41	64.3487	17.41	65.2834	17.41	62.696
17.42	105.093	17.42	64.3222	17.42	65.2483	17.42	62.6623
17.43	105.023	17.43	64.2956	17.43	65.2133	17.43	62.6287
17.44	104.954	17.44	64.2692	17.44	65.1784	17.44	62.5953
17.45	104.885	17.45	64.2428	17.45	65.1435	17.45	62.5619
17.46	104.816	17.46	64.2164	17.46	65.1086	17.46	62.5286
17.47	104.748	17.47	64.1902	17.47	65.0738	17.47	62.4954
17.48	104.679	17.48	64.1639	17.48	65.0391	17.48	62.4623
17.49	104.61	17.49	64.1378	17.49	65.0044	17.49	62.4293
17.5	104.541	17.5	64.1117	17.5	64.9698	17.5	62.3964
17.51	104.473	17.51	64.0856	17.51	64.9352	17.51	62.3636
17.52	104.404	17.52	64.0596	17.52	64.9006	17.52	62.3309
17.53	104.336	17.53	64.0337	17.53	64.8662	17.53	62.2983
17.54	104.268	17.54	64.0078	17.54	64.8317	17.54	62.2658
17.55	104.199	17.55	63.982	17.55	64.7974	17.55	62.2334
17.56	104.131	17.56	63.9562	17.56	64.7631	17.56	62.201
17.57	104.063	17.57	63.9305	17.57	64.7288	17.57	62.1688
17.58	103.995	17.58	63.9049	17.58	64.6946	17.58	62.1367
17.59	103.927	17.59	63.8793	17.59	64.6604	17.59	62.1046
17.6	103.859	17.6	63.8537	17.6	64.6263	17.6	62.0727
17.61	103.791	17.61	63.8282	17.61	64.5922	17.61	62.0408
17.62	103.723	17.62	63.8028	17.62	64.5582	17.62	62.0091
17.63	103.655	17.63	63.7775	17.63	64.5243	17.63	61.9774
17.64	103.587	17.64	63.7521	17.64	64.4904	17.64	61.9458
17.65	103.519	17.65	63.7269	17.65	64.4565	17.65	61.9143
17.66	103.452	17.66	63.7017	17.66	64.4227	17.66	61.883
17.67	103.384	17.67	63.6765	17.67	64.389	17.67	61.8516
17.68	103.317	17.68	63.6514	17.68	64.3553	17.68	61.8204
17.69	103.249	17.69	63.6264	17.69	64.3216	17.69	61.7893
17.7	103.182	17.7	63.6014	17.7	64.288	17.7	61.7583
17.71	103.114	17.71	63.5765	17.71	64.2545	17.71	61.7273
17.72	103.047	17.72	63.5516	17.72	64.221	17.72	61.6965
17.73	102.98	17.73	63.5268	17.73	64.1876	17.73	61.6657
17.74	102.912	17.74	63.502	17.74	64.1542	17.74	61.635
17.75	102.845	17.75	63.4773	17.75	64.1209	17.75	61.6044
17.76	102.778	17.76	63.4526	17.76	64.0876	17.76	61.5739
17.77	102.711	17.77	63.428	17.77	64.0543	17.77	61.5435
17.78	102.644	17.78	63.4034	17.78	64.0212	17.78	61.5132
17.79	102.577	17.79	63.3789	17.79	63.988	17.79	61.4829
17.8	102.51	17.8	63.3545	17.8	63.955	17.8	61.4528
17.81	102.443	17.81	63.3301	17.81	63.9219	17.81	61.4227
17.82	102.376	17.82	63.3057	17.82	63.889	17.82	61.3927
17.83	102.309	17.83	63.2814	17.83	63.856	17.83	61.3628
17.84	102.242	17.84	63.2572	17.84	63.8232	17.84	61.333
17.85	102.175	17.85	63.233	17.85	63.7903	17.85	61.3032
17.86	102.109	17.86	63.2089	17.86	63.7576	17.86	61.2736
17.87	102.042	17.87	63.1848	17.87	63.7249	17.87	61.244
17.88	101.975	17.88	63.1607	17.88	63.6922	17.88	61.2145
17.89	101.909	17.89	63.1367	17.89	63.6596	17.89	61.1851
17.9	101.842	17.9	63.1128	17.9	63.627	17.9	61.1558
17.91	101.775	17.91	63.0889	17.91	63.5945	17.91	61.1266
17.92	101.709	17.92	63.0651	17.92	63.562	17.92	61.0974
17.93	101.642	17.93	63.0413	17.93	63.5296	17.93	61.0683
17.94	101.576	17.94	63.0176	17.94	63.4973	17.94	61.0393
17.95	101.51	17.95	62.9939	17.95	63.465	17.95	61.0104
17.96	101.443	17.96	62.9703	17.96	63.4327	17.96	60.9815
17.97	101.377	17.97	62.9467	17.97	63.4005	17.97	60.9528
17.98	101.31	17.98	62.9231	17.98	63.3683	17.98	60.9241
17.99	101.244	17.99	62.8997	17.99	63.3362	17.99	60.8955
18	101.178	18	62.8762	18	63.3042	18	60.867
18.01	101.111	18.01	62.8528	18.01	63.2722	18.01	60.8385
18.02	101.045	18.02	62.8295	18.02	63.2403	18.02	60.8102
18.03	100.979	18.03	62.8062	18.03	63.2084	18.03	60.7819
18.04	100.913	18.04	62.783	18.04	63.1765	18.04	60.7537
18.05	100.846	18.05	62.7598	18.05	63.1447	18.05	60.7255
18.06	100.78	18.06	62.7366	18.06	63.113	18.06	60.6975
18.07	100.714	18.07	62.7135	18.07	63.0813	18.07	60.6695
18.08	100.648	18.08	62.6905	18.08	63.0496	18.08	60.6416
18.09	100.582	18.09	62.6675	18.09	63.018	18.09	60.6137
18.1	100.516	18.1	62.6445	18.1	62.9865	18.1	60.586
18.11	100.45	18.11	62.6216	18.11	62.955	18.11	60.5583
18.12	100.383	18.12	62.5988	18.12	62.9236	18.12	60.5307
18.13	100.317	18.13	62.576	18.13	62.8922	18.13	60.5031
18.14	100.251	18.14	62.5532	18.14	62.8608	18.14	60.4757
18.15	100.185	18.15	62.5305	18.15	62.8296	18.15	60.4483
18.16	100.119	18.16	62.5078	18.16	62.7983	18.16	60.421
18.17	100.053	18.17	62.4852	18.17	62.7671	18.17	60.3937
18.18	99.9874	18.18	62.4627	18.18	62.736	18.18	60.3665
18.19	99.9214	18.19	62.4401	18.19	62.7049	18.19	60.3394
18.2	99.8554	18.2	62.4177	18.2	62.6739	18.2	60.3124
18.21	99.7894	18.21	62.3952	18.21	62.6429	18.21	60.2854
18.22	99.7235	18.22	62.3728	18.22	62.612	18.22	60.2586
18.23	99.6575	18.23	62.3505	18.23	62.5811	18.23	60.2317
18.24	99.5916	18.24	62.3282	18.24	62.5503	18.24	60.205
18.25	99.5256	18.25	62.306	18.25	62.5195	18.25	60.1783
18.26	99.4597	18.26	62.2838	18.26	62.4888	18.26	60.1517
18.27	99.3937	18.27	62.2616	18.27	62.4581	18.27	60.1252
18.28	99.3278	18.28	62.2395	18.28	62.4275	18.28	60.0987
18.29	99.2619	18.29	62.2174	18.29	62.3969	18.29	60.0723
18.3	99.1959	18.3	62.1954	18.3	62.3664	18.3	60.046
18.31	99.13	18.31	62.1735	18.31	62.336	18.31	60.0197
18.32	99.0641	18.32	62.1515	18.32	62.3056	18.32	59.9935
18.33	98.9981	18.33	62.1297	18.33	62.2752	18.33	59.9674
18.34	98.9322	18.34	62.1078	18.34	62.2449	18.34	59.9413
18.35	98.8663	18.35	62.086	18.35	62.2146	18.35	59.9154
18.36	98.8003	18.36	62.0643	18.36	62.1844	18.36	59.8894
18.37	98.7344	18.37	62.0426	18.37	62.1543	18.37	59.8636
18.38	98.6684	18.38	62.0209	18.38	62.1242	18.38	59.8378
18.39	98.6025	18.39	61.9993	18.39	62.0941	18.39	59.8121
18.4	98.5365	18.4	61.9778	18.4	62.0641	18.4	59.7864
18.41	98.4705	18.41	61.9562	18.41	62.0342	18.41	59.7608
18.42	98.4045	18.42	61.9348	18.42	62.0043	18.42	59.7353
18.43	98.3385	18.43	61.9133	18.43	61.9744	18.43	59.7098
18.44	98.2725	18.44	61.8919	18.44	61.9446	18.44	59.6844
18.45	98.2065	18.45	61.8706	18.45	61.9149	18.45	59.6591
18.46	98.1405	18.46	61.8493	18.46	61.8852	18.46	59.6338
18.47	98.0744	18.47	61.828	18.47	61.8556	18.47	59.6086
18.48	98.0084	18.48	61.8068	18.48	61.826	18.48	59.5834
18.49	97.9423	18.49	61.7856	18.49	61.7964	18.49	59.5584
18.5	97.8762	18.5	61.7645	18.5	61.767	18.5	59.5333
18.51	97.8101	18.51	61.7434	18.51	61.7375	18.51	59.5084
18.52	97.744	18.52	61.7224	18.52	61.7082	18.52	59.4835
18.53	97.6778	18.53	61.7014	18.53	61.6788	18.53	59.4587
18.54	97.6117	18.54	61.6804	18.54	61.6496	18.54	59.4339
18.55	97.5455	18.55	61.6595	18.55	61.6203	18.55	59.4092
18.56	97.4793	18.56	61.6386	18.56	61.5912	18.56	59.3845
18.57	97.4131	18.57	61.6178	18.57	61.562	18.57	59.3599
18.58	97.3468	18.58	61.597	18.58	61.533	18.58	59.3354
18.59	97.2805	18.59	61.5763	18.59	61.504	18.59	59.3109
18.6	97.2143	18.6	61.5556	18.6	61.475	18.6	59.2865
18.61	97.1479	18.61	61.5349	18.61	61.4461	18.61	59.2622
18.62	97.0816	18.62	61.5143	18.62	61.4173	18.62	59.2379
18.63	97.0152	18.63	61.4937	18.63	61.3885	18.63	59.2137
18.64	96.9488	18.64	61.4732	18.64	61.3597	18.64	59.1895
18.65	96.8824	18.65	61.4527	18.65	61.331	18.65	59.1654
18.66	96.8159	18.66	61.4323	18.66	61.3024	18.66	59.1414
18.67	96.7494	18.67	61.4119	18.67	61.2738	18.67	59.1174
18.68	96.6829	18.68	61.3915	18.68	61.2453	18.68	59.0934
18.69	96.6164	18.69	61.3712	18.69	61.2168	18.69	59.0695
18.7	96.5498	18.7	61.3509	18.7	61.1883	18.7	59.0457
18.71	96.4832	18.71	61.3307	18.71	61.16	18.71	59.022
18.72	96.4166	18.72	61.3105	18.72	61.1317	18.72	58.9983
18.73	96.3499	18.73	61.2903	18.73	61.1034	18.73	58.9746
18.74	96.2832	18.74	61.2702	18.74	61.0752	18.74	58.951
18.75	96.2164	18.75	61.2502	18.75	61.047	18.75	58.9275
18.76	96.1496	18.76	61.2301	18.76	61.0189	18.76	58.904
18.77	96.0828	18.77	61.2101	18.77	60.9908	18.77	58.8806
18.78	96.0159	18.78	61.1902	18.78	60.9628	18.78	58.8572
18.79	95.949	18.79	61.1703	18.79	60.9349	18.79	58.8339
18.8	95.8821	18.8	61.1504	18.8	60.907	18.8	58.8107
18.81	95.8151	18.81	61.1306	18.81	60.8792	18.81	58.7875
18.82	95.7481	18.82	61.1108	18.82	60.8514	18.82	58.7643
18.83	95.681	18.83	61.0911	18.83	60.8236	18.83	58.7412
18.84	95.6139	18.84	61.0714	18.84	60.796	18.84	58.7182
18.85	95.5467	18.85	61.0517	18.85	60.7683	18.85	58.6952
18.86	95.4795	18.86	61.0321	18.86	60.7408	18.86	58.6723
18.87	95.4123	18.87	61.0126	18.87	60.7133	18.87	58.6494
18.88	95.345	18.88	60.993	18.88	60.6858	18.88	58.6266
18.89	95.2777	18.89	60.9735	18.89	60.6584	18.89	58.6038
18.9	95.2103	18.9	60.9541	18.9	60.631	18.9	58.5811
18.91	95.1429	18.91	60.9347	18.91	60.6037	18.91	58.5585
18.92	95.0755	18.92	60.9153	18.92	60.5765	18.92	58.5359
18.93	95.0081	18.93	60.896	18.93	60.5493	18.93	58.5133
18.94	94.9406	18.94	60.8767	18.94	60.5222	18.94	58.4908
18.95	94.873	18.95	60.8574	18.95	60.4951	18.95	58.4684
18.96	94.8054	18.96	60.8382	18.96	60.4681	18.96	58.446
18.97	94.7378	18.97	60.8191	18.97	60.4411	18.97	58.4236
18.98	94.6702	18.98	60.7999	18.98	60.4142	18.98	58.4013
18.99	94.6025	18.99	60.7809	18.99	60.3873	18.99	58.3791
19	94.5348	19	60.7618	19	60.3605	19	58.3569
19.01	94.4671	19.01	60.7428	19.01	60.3338	19.01	58.3348
19.02	94.3993	19.02	60.7238	19.02	60.3071	19.02	58.3127
19.03	94.3316	19.03	60.7049	19.03	60.2805	19.03	58.2906
19.04	94.2637	19.04	60.686	19.04	60.2539	19.04	58.2687
19.05	94.1959	19.05	60.6672	19.05	60.2274	19.05	58.2467
19.06	94.128	19.06	60.6484	19.06	60.2009	19.06	58.2248
19.07	94.0601	19.07	60.6296	19.07	60.1745	19.07	58.203
19.08	93.9922	19.08	60.6109	19.08	60.1482	19.08	58.1812
19.09	93.9242	19.09	60.5922	19.09	60.1219	19.09	58.1595
19.1	93.8563	19.1	60.5736	19.1	60.0956	19.1	58.1378
19.11	93.7883	19.11	60.555	19.11	60.0694	19.11	58.1162
19.12	93.7202	19.12	60.5364	19.12	60.0433	19.12	58.0946
19.13	93.6522	19.13	60.5179	19.13	60.0172	19.13	58.073
19.14	93.5841	19.14	60.4994	19.14	59.9912	19.14	58.0515
19.15	93.516	19.15	60.481	19.15	59.9652	19.15	58.0301
19.16	93.4479	19.16	60.4626	19.16	59.9393	19.16	58.0087
19.17	93.3798	19.17	60.4442	19.17	59.9135	19.17	57.9874
19.18	93.3116	19.18	60.4259	19.18	59.8877	19.18	57.9661
19.19	93.2434	19.19	60.4076	19.19	59.862	19.19	57.9448
19.2	93.1752	19.2	60.3894	19.2	59.8363	19.2	57.9236
19.21	93.107	19.21	60.3712	19.21	59.8107	19.21	57.9025
19.22	93.0388	19.22	60.353	19.22	59.7851	19.22	57.8814
19.23	92.9706	19.23	60.3349	19.23	59.7596	19.23	57.8603
19.24	92.9023	19.24	60.3168	19.24	59.7341	19.24	57.8393
19.25	92.834	19.25	60.2988	19.25	59.7087	19.25	57.8183
19.26	92.7657	19.26	60.2808	19.26	59.6833	19.26	57.7974
19.27	92.6974	19.27	60.2628	19.27	59.6581	19.27	57.7765
19.28	92.6291	19.28	60.2449	19.28	59.6328	19.28	57.7557
19.29	92.5608	19.29	60.227	19.29	59.6076	19.29	57.7349
19.3	92.4925	19.3	60.2092	19.3	59.5825	19.3	57.7142
19.31	92.4241	19.31	60.1914	19.31	59.5575	19.31	57.6935
19.32	92.3558	19.32	60.1736	19.32	59.5324	19.32	57.6729
19.33	92.2874	19.33	60.1559	19.33	59.5075	19.33	57.6523
19.34	92.219	19.34	60.1382	19.34	59.4826	19.34	57.6317
19.35	92.1506	19.35	60.1206	19.35	59.4577	19.35	57.6112
19.36	92.0822	19.36	60.103	19.36	59.4329	19.36	57.5907
19.37	92.0138	19.37	60.0855	19.37	59.4082	19.37	57.5703
19.38	91.9454	19.38	60.0679	19.38	59.3835	19.38	57.55
19.39	91.877	19.39	60.0505	19.39	59.3589	19.39	57.5296
19.4	91.8086	19.4	60.033	19.4	59.3343	19.4	57.5093
19.41	91.7402	19.41	60.0156	19.41	59.3098	19.41	57.4891
19.42	91.6718	19.42	59.9983	19.42	59.2854	19.42	57.4689
19.43	91.6034	19.43	59.981	19.43	59.261	19.43	57.4488
19.44	91.5349	19.44	59.9637	19.44	59.2366	19.44	57.4287
19.45	91.4665	19.45	59.9465	19.45	59.2123	19.45	57.4086
19.46	91.3981	19.46	59.9293	19.46	59.1881	19.46	57.3886
19.47	91.3296	19.47	59.9121	19.47	59.1639	19.47	57.3686
19.48	91.2612	19.48	59.895	19.48	59.1398	19.48	57.3487
19.49	91.1928	19.49	59.878	19.49	59.1157	19.49	57.3288
19.5	91.1244	19.5	59.8609	19.5	59.0917	19.5	57.3089
19.51	91.0559	19.51	59.8439	19.51	59.0677	19.51	57.2891
19.52	90.9875	19.52	59.827	19.52	59.0438	19.52	57.2694
19.53	90.9191	19.53	59.8101	19.53	59.02	19.53	57.2497
19.54	90.8507	19.54	59.7932	19.54	58.9962	19.54	57.23
19.55	90.7823	19.55	59.7764	19.55	58.9725	19.55	57.2103
19.56	90.7139	19.56	59.7596	19.56	58.9488	19.56	57.1908
19.57	90.6455	19.57	59.7429	19.57	58.9252	19.57	57.1712
19.58	90.5771	19.58	59.7262	19.58	58.9016	19.58	57.1517
19.59	90.5088	19.59	59.7095	19.59	58.8781	19.59	57.1323
19.6	90.4404	19.6	59.6929	19.6	58.8546	19.6	57.1128
19.61	90.3721	19.61	59.6763	19.61	58.8312	19.61	57.0935
19.62	90.3037	19.62	59.6598	19.62	58.8079	19.62	57.0741
19.63	90.2354	19.63	59.6433	19.63	58.7846	19.63	57.0548
19.64	90.1671	19.64	59.6269	19.64	58.7614	19.64	57.0356
19.65	90.0987	19.65	59.6105	19.65	58.7382	19.65	57.0164
19.66	90.0305	19.66	59.5941	19.66	58.7151	19.66	56.9972
19.67	89.9622	19.67	59.5778	19.67	58.692	19.67	56.9781
19.68	89.8939	19.68	59.5615	19.68	58.669	19.68	56.959
19.69	89.8257	19.69	59.5452	19.69	58.6461	19.69	56.9399
19.7	89.7574	19.7	59.529	19.7	58.6232	19.7	56.9209
19.71	89.6892	19.71	59.5129	19.71	58.6003	19.71	56.902
19.72	89.621	19.72	59.4968	19.72	58.5776	19.72	56.883
19.73	89.5528	19.73	59.4807	19.73	58.5548	19.73	56.8642
19.74	89.4847	19.74	59.4647	19.74	58.5322	19.74	56.8453
19.75	89.4165	19.75	59.4487	19.75	58.5095	19.75	56.8265
19.76	89.3484	19.76	59.4327	19.76	58.487	19.76	56.8078
19.77	89.2803	19.77	59.4168	19.77	58.4645	19.77	56.7891
19.78	89.2122	19.78	59.401	19.78	58.442	19.78	56.7704
19.79	89.1442	19.79	59.3852	19.79	58.4196	19.79	56.7517
19.8	89.0761	19.8	59.3694	19.8	58.3973	19.8	56.7331
19.81	89.0081	19.81	59.3537	19.81	58.3751	19.81	56.7146
19.82	88.9402	19.82	59.338	19.82	58.3528	19.82	56.6961
19.83	88.8722	19.83	59.3223	19.83	58.3307	19.83	56.6776
19.84	88.8043	19.84	59.3067	19.84	58.3086	19.84	56.6592
19.85	88.7364	19.85	59.2912	19.85	58.2865	19.85	56.6408
19.86	88.6685	19.86	59.2757	19.86	58.2645	19.86	56.6224
19.87	88.6006	19.87	59.2602	19.87	58.2426	19.87	56.6041
19.88	88.5328	19.88	59.2448	19.88	58.2207	19.88	56.5858
19.89	88.465	19.89	59.2294	19.89	58.1989	19.89	56.5676
19.9	88.3972	19.9	59.214	19.9	58.1772	19.9	56.5494
19.91	88.3295	19.91	59.1987	19.91	58.1555	19.91	56.5312
19.92	88.2618	19.92	59.1835	19.92	58.1338	19.92	56.5131
19.93	88.1942	19.93	59.1683	19.93	58.1122	19.93	56.495
19.94	88.1265	19.94	59.1531	19.94	58.0907	19.94	56.477
19.95	88.0589	19.95	59.138	19.95	58.0692	19.95	56.459
19.96	87.9914	19.96	59.1229	19.96	58.0478	19.96	56.4411
19.97	87.9239	19.97	59.1079	19.97	58.0264	19.97	56.4231
19.98	87.8564	19.98	59.0929	19.98	58.0052	19.98	56.4053
19.99	87.7889	19.99	59.078	19.99	57.9839	19.99	56.3874
20	87.7215	20	59.0631	20	57.9627	20	56.3696
20.01	87.6541	20.01	59.0483	20.01	57.9416	20.01	56.3519
20.02	87.5868	20.02	59.0335	20.02	57.9205	20.02	56.3342
20.03	87.5195	20.03	59.0187	20.03	57.8995	20.03	56.3165
20.04	87.4522	20.04	59.004	20.04	57.8786	20.04	56.2988
20.05	87.385	20.05	58.9893	20.05	57.8577	20.05	56.2812
20.06	87.3178	20.06	58.9747	20.06	57.8369	20.06	56.2637
20.07	87.2507	20.07	58.9601	20.07	57.8161	20.07	56.2462
20.08	87.1836	20.08	58.9456	20.08	57.7954	20.08	56.2287
20.09	87.1166	20.09	58.9312	20.09	57.7747	20.09	56.2112
20.1	87.0496	20.1	58.9167	20.1	57.7541	20.1	56.1938
20.11	86.9826	20.11	58.9023	20.11	57.7336	20.11	56.1765
20.12	86.9157	20.12	58.888	20.12	57.7131	20.12	56.1591
20.13	86.8489	20.13	58.8737	20.13	57.6927	20.13	56.1419
20.14	86.782	20.14	58.8595	20.14	57.6724	20.14	56.1246
20.15	86.7153	20.15	58.8453	20.15	57.6521	20.15	56.1074
20.16	86.6486	20.16	58.8311	20.16	57.6318	20.16	56.0902
20.17	86.5819	20.17	58.817	20.17	57.6116	20.17	56.0731
20.18	86.5153	20.18	58.803	20.18	57.5915	20.18	56.056
20.19	86.4488	20.19	58.789	20.19	57.5715	20.19	56.039
20.2	86.3823	20.2	58.775	20.2	57.5515	20.2	56.022
20.21	86.3158	20.21	58.7611	20.21	57.5315	20.21	56.005
20.22	86.2494	20.22	58.7473	20.22	57.5117	20.22	55.9881
20.23	86.1831	20.23	58.7335	20.23	57.4918	20.23	55.9712
20.24	86.1168	20.24	58.7197	20.24	57.4721	20.24	55.9544
20.25	86.0506	20.25	58.706	20.25	57.4524	20.25	55.9376
20.26	85.9844	20.26	58.6923	20.26	57.4328	20.26	55.9208
20.27	85.9183	20.27	58.6788	20.27	57.4132	20.27	55.9041
20.28	85.8522	20.28	58.6652	20.28	57.3937	20.28	55.8874
20.29	85.7862	20.29	58.6517	20.29	57.3743	20.29	55.8707
20.3	85.7203	20.3	58.6382	20.3	57.3549	20.3	55.8541
20.31	85.6544	20.31	58.6248	20.31	57.3355	20.31	55.8376
20.32	85.5886	20.32	58.6115	20.32	57.3163	20.32	55.821
20.33	85.5229	20.33	58.5982	20.33	57.2971	20.33	55.8045
20.34	85.4572	20.34	58.5849	20.34	57.2779	20.34	55.7881
20.35	85.3915	20.35	58.5717	20.35	57.2589	20.35	55.7717
20.36	85.326	20.36	58.5586	20.36	57.2399	20.36	55.7553
20.37	85.2605	20.37	58.5455	20.37	57.2209	20.37	55.739
20.38	85.1951	20.38	58.5324	20.38	57.202	20.38	55.7227
20.39	85.1297	20.39	58.5194	20.39	57.1832	20.39	55.7065
20.4	85.0644	20.4	58.5065	20.4	57.1644	20.4	55.6903
20.41	84.9992	20.41	58.4936	20.41	57.1457	20.41	55.6741
20.42	84.9341	20.42	58.4808	20.42	57.1271	20.42	55.658
20.43	84.869	20.43	58.468	20.43	57.1086	20.43	55.6419
20.44	84.804	20.44	58.4553	20.44	57.09	20.44	55.6259
20.45	84.739	20.45	58.4426	20.45	57.0716	20.45	55.6099
20.46	84.6742	20.46	58.43	20.46	57.0532	20.46	55.5939
20.47	84.6094	20.47	58.4174	20.47	57.0349	20.47	55.578
20.48	84.5447	20.48	58.4049	20.48	57.0167	20.48	55.5621
20.49	84.48	20.49	58.3925	20.49	56.9985	20.49	55.5463
20.5	84.4155	20.5	58.3801	20.5	56.9804	20.5	55.5305
20.51	84.351	20.51	58.3677	20.51	56.9623	20.51	55.5148
20.52	84.2866	20.52	58.3555	20.52	56.9444	20.52	55.499
20.53	84.2223	20.53	58.3432	20.53	56.9264	20.53	55.4834
20.54	84.158	20.54	58.3311	20.54	56.9086	20.54	55.4678
20.55	84.0938	20.55	58.319	20.55	56.8908	20.55	55.4522
20.56	84.0298	20.56	58.3069	20.56	56.8731	20.56	55.4367
20.57	83.9657	20.57	58.2949	20.57	56.8554	20.57	55.4211
20.58	83.9018	20.58	58.283	20.58	56.8379	20.58	55.4057
20.59	83.838	20.59	58.2711	20.59	56.8203	20.59	55.3903
20.6	83.7742	20.6	58.2593	20.6	56.8029	20.6	55.3749
20.61	83.7106	20.61	58.2475	20.61	56.7855	20.61	55.3596
20.62	83.647	20.62	58.2358	20.62	56.7682	20.62	55.3443
20.63	83.5835	20.63	58.2241	20.63	56.751	20.63	55.3291
20.64	83.5201	20.64	58.2125	20.64	56.7338	20.64	55.3139
20.65	83.4568	20.65	58.201	20.65	56.7167	20.65	55.2987
20.66	83.3935	20.66	58.1895	20.66	56.6996	20.66	55.2836
20.67	83.3304	20.67	58.1781	20.67	56.6827	20.67	55.2686
20.68	83.2673	20.68	58.1668	20.68	56.6658	20.68	55.2535
20.69	83.2044	20.69	58.1555	20.69	56.6489	20.69	55.2386
20.7	83.1415	20.7	58.1443	20.7	56.6322	20.7	55.2236
20.71	83.0788	20.71	58.1331	20.71	56.6155	20.71	55.2087
20.72	83.0161	20.72	58.122	20.72	56.5989	20.72	55.1939
20.73	82.9535	20.73	58.111	20.73	56.5823	20.73	55.1791
20.74	82.891	20.74	58.1	20.74	56.5658	20.74	55.1644
20.75	82.8286	20.75	58.0891	20.75	56.5494	20.75	55.1497
20.76	82.7664	20.76	58.0783	20.76	56.5331	20.76	55.135
20.77	82.7041	20.77	58.0675	20.77	56.5168	20.77	55.1204
20.78	82.6421	20.78	58.0568	20.78	56.5007	20.78	55.1058
20.79	82.5801	20.79	58.0461	20.79	56.4845	20.79	55.0913
20.8	82.5182	20.8	58.0356	20.8	56.4685	20.8	55.0768
20.81	82.4564	20.81	58.025	20.81	56.4525	20.81	55.0624
20.82	82.3947	20.82	58.0146	20.82	56.4366	20.82	55.048
20.83	82.3332	20.83	58.0042	20.83	56.4208	20.83	55.0337
20.84	82.2717	20.84	57.9939	20.84	56.4051	20.84	55.0194
20.85	82.2103	20.85	57.9836	20.85	56.3894	20.85	55.0051
20.86	82.1491	20.86	57.9735	20.86	56.3738	20.86	54.9909
20.87	82.0879	20.87	57.9633	20.87	56.3583	20.87	54.9768
20.88	82.0269	20.88	57.9533	20.88	56.3428	20.88	54.9627
20.89	81.9659	20.89	57.9433	20.89	56.3275	20.89	54.9486
20.9	81.9051	20.9	57.9334	20.9	56.3122	20.9	54.9346
20.91	81.8444	20.91	57.9236	20.91	56.2969	20.91	54.9207
20.92	81.7838	20.92	57.9138	20.92	56.2818	20.92	54.9068
20.93	81.7233	20.93	57.9042	20.93	56.2667	20.93	54.8929
20.94	81.663	20.94	57.8945	20.94	56.2518	20.94	54.8791
20.95	81.6027	20.95	57.885	20.95	56.2368	20.95	54.8653
20.96	81.5426	20.96	57.8755	20.96	56.222	20.96	54.8516
20.97	81.4826	20.97	57.8661	20.97	56.2073	20.97	54.838
20.98	81.4227	20.98	57.8568	20.98	56.1926	20.98	54.8244
20.99	81.3629	20.99	57.8475	20.99	56.178	20.99	54.8108
21	81.3032	21	57.8383	21	56.1635	21	54.7973
21.01	81.2437	21.01	57.8293	21.01	56.1491	21.01	54.7839
21.02	81.1843	21.02	57.8202	21.02	56.1347	21.02	54.7705
21.03	81.1249	21.03	57.8113	21.03	56.1205	21.03	54.7571
21.04	81.0658	21.04	57.8024	21.04	56.1063	21.04	54.7438
21.05	81.0067	21.05	57.7936	21.05	56.0922	21.05	54.7306
21.06	80.9478	21.06	57.7849	21.06	56.0782	21.06	54.7174
21.07	80.889	21.07	57.7762	21.07	56.0642	21.07	54.7043
21.08	80.8303	21.08	57.7677	21.08	56.0504	21.08	54.6912
21.09	80.7718	21.09	57.7592	21.09	56.0366	21.09	54.6782
21.1	80.7134	21.1	57.7508	21.1	56.0229	21.1	54.6652
21.11	80.6551	21.11	57.7425	21.11	56.0093	21.11	54.6523
21.12	80.597	21.12	57.7342	21.12	55.9958	21.12	54.6394
21.13	80.539	21.13	57.7261	21.13	55.9824	21.13	54.6266
21.14	80.4811	21.14	57.718	21.14	55.969	21.14	54.6138
21.15	80.4233	21.15	57.71	21.15	55.9558	21.15	54.6011
21.16	80.3657	21.16	57.7021	21.16	55.9426	21.16	54.5885
21.17	80.3083	21.17	57.6943	21.17	55.9295	21.17	54.5759
21.18	80.2509	21.18	57.6865	21.18	55.9165	21.18	54.5634
21.19	80.1937	21.19	57.6789	21.19	55.9036	21.19	54.5509
21.2	80.1367	21.2	57.6713	21.2	55.8908	21.2	54.5385
21.21	80.0798	21.21	57.6639	21.21	55.8781	21.21	54.5262
21.22	80.023	21.22	57.6565	21.22	55.8655	21.22	54.5139
21.23	79.9664	21.23	57.6492	21.23	55.8529	21.23	54.5016
21.24	79.9099	21.24	57.642	21.24	55.8405	21.24	54.4895
21.25	79.8535	21.25	57.6348	21.25	55.8281	21.25	54.4773
21.26	79.7973	21.26	57.6278	21.26	55.8159	21.26	54.4653
21.27	79.7413	21.27	57.6209	21.27	55.8037	21.27	54.4533
21.28	79.6854	21.28	57.614	21.28	55.7916	21.28	54.4414
21.29	79.6296	21.29	57.6073	21.29	55.7796	21.29	54.4295
21.3	79.574	21.3	57.6006	21.3	55.7678	21.3	54.4177
21.31	79.5186	21.31	57.594	21.31	55.756	21.31	54.4059
21.32	79.4633	21.32	57.5875	21.32	55.7443	21.32	54.3943
21.33	79.4082	21.33	57.5812	21.33	55.7327	21.33	54.3826
21.34	79.3532	21.34	57.5749	21.34	55.7212	21.34	54.3711
21.35	79.2983	21.35	57.5687	21.35	55.7098	21.35	54.3596
21.36	79.2437	21.36	57.5626	21.36	55.6985	21.36	54.3482
21.37	79.1892	21.37	57.5566	21.37	55.6873	21.37	54.3368
21.38	79.1348	21.38	57.5507	21.38	55.6762	21.38	54.3255
21.39	79.0806	21.39	57.545	21.39	55.6652	21.39	54.3143
21.4	79.0266	21.4	57.5393	21.4	55.6543	21.4	54.3031
21.41	78.9727	21.41	57.5337	21.41	55.6435	21.41	54.292
21.42	78.919	21.42	57.5282	21.42	55.6328	21.42	54.281
21.43	78.8655	21.43	57.5228	21.43	55.6222	21.43	54.2701
21.44	78.8121	21.44	57.5176	21.44	55.6117	21.44	54.2592
21.45	78.7589	21.45	57.5124	21.45	55.6013	21.45	54.2484
21.46	78.7059	21.46	57.5073	21.46	55.5911	21.46	54.2376
21.47	78.653	21.47	57.5024	21.47	55.5809	21.47	54.227
21.48	78.6003	21.48	57.4975	21.48	55.5709	21.48	54.2163
21.49	78.5478	21.49	57.4928	21.49	55.5609	21.49	54.2058
21.5	78.4954	21.5	57.4882	21.5	55.5511	21.5	54.1954
21.51	78.4433	21.51	57.4837	21.51	55.5413	21.51	54.185
21.52	78.3913	21.52	57.4793	21.52	55.5317	21.52	54.1747
21.53	78.3394	21.53	57.475	21.53	55.5222	21.53	54.1644
21.54	78.2878	21.54	57.4708	21.54	55.5128	21.54	54.1543
21.55	78.2364	21.55	57.4667	21.55	55.5035	21.55	54.1442
21.56	78.1851	21.56	57.4628	21.56	55.4943	21.56	54.1342
21.57	78.134	21.57	57.459	21.57	55.4853	21.57	54.1243
21.58	78.0831	21.58	57.4553	21.58	55.4764	21.58	54.1144
21.59	78.0324	21.59	57.4517	21.59	55.4675	21.59	54.1046
21.6	77.9818	21.6	57.4482	21.6	55.4588	21.6	54.0949
21.61	77.9315	21.61	57.4449	21.61	55.4503	21.61	54.0853
21.62	77.8813	21.62	57.4417	21.62	55.4418	21.62	54.0758
21.63	77.8313	21.63	57.4386	21.63	55.4335	21.63	54.0663
21.64	77.7816	21.64	57.4356	21.64	55.4252	21.64	54.057
21.65	77.732	21.65	57.4328	21.65	55.4171	21.65	54.0477
21.66	77.6826	21.66	57.4301	21.66	55.4092	21.66	54.0385
21.67	77.6334	21.67	57.4275	21.67	55.4013	21.67	54.0294
21.68	77.5844	21.68	57.425	21.68	55.3936	21.68	54.0204
21.69	77.5356	21.69	57.4227	21.69	55.386	21.69	54.0114
21.7	77.487	21.7	57.4205	21.7	55.3785	21.7	54.0025
21.71	77.4386	21.71	57.4184	21.71	55.3712	21.71	53.9938
21.72	77.3904	21.72	57.4165	21.72	55.364	21.72	53.9851
21.73	77.3424	21.73	57.4147	21.73	55.3569	21.73	53.9765
21.74	77.2947	21.74	57.4131	21.74	55.3499	21.74	53.968
21.75	77.2471	21.75	57.4116	21.75	55.3431	21.75	53.9596
21.76	77.1997	21.76	57.4102	21.76	55.3364	21.76	53.9513
21.77	77.1526	21.77	57.409	21.77	55.3299	21.77	53.9431
21.78	77.1056	21.78	57.4079	21.78	55.3235	21.78	53.9349
21.79	77.0589	21.79	57.4069	21.79	55.3172	21.79	53.9269
21.8	77.0124	21.8	57.4061	21.8	55.3111	21.8	53.919
21.81	76.9661	21.81	57.4055	21.81	55.3051	21.81	53.9111
21.82	76.92	21.82	57.405	21.82	55.2992	21.82	53.9034
21.83	76.8741	21.83	57.4046	21.83	55.2935	21.83	53.8957
21.84	76.8285	21.84	57.4044	21.84	55.2879	21.84	53.8882
21.85	76.7831	21.85	57.4044	21.85	55.2825	21.85	53.8807
21.86	76.7379	21.86	57.4045	21.86	55.2773	21.86	53.8734
21.87	76.6929	21.87	57.4047	21.87	55.2721	21.87	53.8661
21.88	76.6482	21.88	57.4051	21.88	55.2672	21.88	53.859
21.89	76.6037	21.89	57.4057	21.89	55.2623	21.89	53.852
21.9	76.5594	21.9	57.4064	21.9	55.2576	21.9	53.8451
21.91	76.5154	21.91	57.4074	21.91	55.2531	21.91	53.8382
21.92	76.4716	21.92	57.4084	21.92	55.2488	21.92	53.8315
21.93	76.428	21.93	57.4096	21.93	55.2446	21.93	53.8249
21.94	76.3847	21.94	57.411	21.94	55.2405	21.94	53.8184
21.95	76.3416	21.95	57.4126	21.95	55.2366	21.95	53.8121
21.96	76.2987	21.96	57.4143	21.96	55.2329	21.96	53.8058
21.97	76.2561	21.97	57.4162	21.97	55.2293	21.97	53.7996
21.98	76.2138	21.98	57.4183	21.98	55.2259	21.98	53.7936
21.99	76.1716	21.99	57.4206	21.99	55.2227	21.99	53.7877
22	76.1298	22	57.423	22	55.2196	22	53.7819
22.01	76.0882	22.01	57.4256	22.01	55.2167	22.01	53.7762
22.02	76.0468	22.02	57.4284	22.02	55.214	22.02	53.7706
22.03	76.0057	22.03	57.4314	22.03	55.2114	22.03	53.7652
22.04	75.9648	22.04	57.4346	22.04	55.209	22.04	53.7599
22.05	75.9242	22.05	57.4379	22.05	55.2068	22.05	53.7547
22.06	75.8839	22.06	57.4415	22.06	55.2048	22.06	53.7496
22.07	75.8438	22.07	57.4452	22.07	55.203	22.07	53.7447
22.08	75.804	22.08	57.4491	22.08	55.2013	22.08	53.7399
22.09	75.7645	22.09	57.4532	22.09	55.1998	22.09	53.7352
22.1	75.7252	22.1	57.4576	22.1	55.1985	22.1	53.7306
22.11	75.6862	22.11	57.4621	22.11	55.1974	22.11	53.7262
22.12	75.6475	22.12	57.4668	22.12	55.1965	22.12	53.7219
22.13	75.609	22.13	57.4718	22.13	55.1957	22.13	53.7178
22.14	75.5708	22.14	57.4769	22.14	55.1952	22.14	53.7138
22.15	75.5329	22.15	57.4822	22.15	55.1948	22.15	53.7099
22.16	75.4953	22.16	57.4878	22.16	55.1947	22.16	53.7062
22.17	75.458	22.17	57.4936	22.17	55.1947	22.17	53.7026
22.18	75.4209	22.18	57.4996	22.18	55.195	22.18	53.6992
22.19	75.3842	22.19	57.5058	22.19	55.1955	22.19	53.6959
22.2	75.3477	22.2	57.5122	22.2	55.1961	22.2	53.6927
22.21	75.3115	22.21	57.5189	22.21	55.197	22.21	53.6897
22.22	75.2756	22.22	57.5258	22.22	55.1981	22.22	53.6869
22.23	75.24	22.23	57.5329	22.23	55.1994	22.23	53.6842
22.24	75.2047	22.24	57.5402	22.24	55.2009	22.24	53.6817
22.25	75.1697	22.25	57.5478	22.25	55.2026	22.25	53.6793
22.26	75.135	22.26	57.5556	22.26	55.2045	22.26	53.6771
22.27	75.1007	22.27	57.5637	22.27	55.2067	22.27	53.675
22.28	75.0666	22.28	57.572	22.28	55.2091	22.28	53.6731
22.29	75.0328	22.29	57.5805	22.29	55.2117	22.29	53.6714
22.3	74.9994	22.3	57.5893	22.3	55.2146	22.3	53.6698
22.31	74.9662	22.31	57.5984	22.31	55.2177	22.31	53.6684
22.32	74.9334	22.32	57.6077	22.32	55.221	22.32	53.6672
22.33	74.9009	22.33	57.6172	22.33	55.2246	22.33	53.6662
22.34	74.8688	22.34	57.6271	22.34	55.2283	22.34	53.6653
22.35	74.8369	22.35	57.6372	22.35	55.2324	22.35	53.6646
22.36	74.8054	22.36	57.6475	22.36	55.2367	22.36	53.6641
22.37	74.7742	22.37	57.6581	22.37	55.2412	22.37	53.6637
22.38	74.7434	22.38	57.6691	22.38	55.246	22.38	53.6636
22.39	74.7129	22.39	57.6802	22.39	55.2511	22.39	53.6636
22.4	74.6827	22.4	57.6917	22.4	55.2564	22.4	53.6638
22.41	74.6529	22.41	57.7035	22.41	55.2619	22.41	53.6643
22.42	74.6234	22.42	57.7155	22.42	55.2678	22.42	53.6649
22.43	74.5943	22.43	57.7278	22.43	55.2739	22.43	53.6657
22.44	74.5656	22.44	57.7405	22.44	55.2803	22.44	53.6667
22.45	74.5371	22.45	57.7534	22.45	55.2869	22.45	53.6679
22.46	74.5091	22.46	57.7666	22.46	55.2939	22.46	53.6693
22.47	74.4814	22.47	57.7802	22.47	55.3011	22.47	53.6709
22.48	74.4541	22.48	57.794	22.48	55.3086	22.48	53.6727
22.49	74.4271	22.49	57.8082	22.49	55.3164	22.49	53.6748
22.5	74.4005	22.5	57.8227	22.5	55.3244	22.5	53.677
22.51	74.3743	22.51	57.8375	22.51	55.3328	22.51	53.6795
22.52	74.3485	22.52	57.8527	22.52	55.3415	22.52	53.6822
22.53	74.323	22.53	57.8681	22.53	55.3505	22.53	53.6851
22.54	74.298	22.54	57.884	22.54	55.3598	22.54	53.6883
22.55	74.2733	22.55	57.9001	22.55	55.3694	22.55	53.6917
22.56	74.249	22.56	57.9166	22.56	55.3793	22.56	53.6953
22.57	74.2251	22.57	57.9335	22.57	55.3895	22.57	53.6991
22.58	74.2017	22.58	57.9507	22.58	55.4001	22.58	53.7032
22.59	74.1786	22.59	57.9683	22.59	55.411	22.59	53.7075
22.6	74.1559	22.6	57.9862	22.6	55.4222	22.6	53.7121
22.61	74.1337	22.61	58.0045	22.61	55.4338	22.61	53.7169
22.62	74.1118	22.62	58.0232	22.62	55.4457	22.62	53.722
22.63	74.0904	22.63	58.0423	22.63	55.458	22.63	53.7274
22.64	74.0694	22.64	58.0618	22.64	55.4706	22.64	53.733
22.65	74.0488	22.65	58.0816	22.65	55.4836	22.65	53.7388
22.66	74.0287	22.66	58.1018	22.66	55.4969	22.66	53.745
22.67	74.009	22.67	58.1225	22.67	55.5106	22.67	53.7514
22.68	73.9897	22.68	58.1435	22.68	55.5247	22.68	53.7581
22.69	73.9709	22.69	58.165	22.69	55.5391	22.69	53.7651
22.7	73.9525	22.7	58.1869	22.7	55.554	22.7	53.7723
22.71	73.9346	22.71	58.2092	22.71	55.5692	22.71	53.7799
22.72	73.9172	22.72	58.232	22.72	55.5848	22.72	53.7877
22.73	73.9002	22.73	58.2552	22.73	55.6008	22.73	53.7958
22.74	73.8837	22.74	58.2788	22.74	55.6172	22.74	53.8043
22.75	73.8676	22.75	58.3029	22.75	55.634	22.75	53.813
22.76	73.852	22.76	58.3274	22.76	55.6513	22.76	53.8221
22.77	73.8369	22.77	58.3524	22.77	55.669	22.77	53.8314
22.78	73.8223	22.78	58.3779	22.78	55.687	22.78	53.8411
22.79	73.8082	22.79	58.4039	22.79	55.7056	22.79	53.8511
22.8	73.7946	22.8	58.4303	22.8	55.7245	22.8	53.8615
22.81	73.7815	22.81	58.4573	22.81	55.744	22.81	53.8722
22.82	73.7689	22.82	58.4847	22.82	55.7638	22.82	53.8832
22.83	73.7567	22.83	58.5127	22.83	55.7842	22.83	53.8946
22.84	73.7452	22.84	58.5411	22.84	55.805	22.84	53.9063
22.85	73.7341	22.85	58.5701	22.85	55.8263	22.85	53.9184
22.86	73.7235	22.86	58.5996	22.86	55.848	22.86	53.9308
22.87	73.7135	22.87	58.6297	22.87	55.8703	22.87	53.9436
22.88	73.704	22.88	58.6603	22.88	55.893	22.88	53.9568
22.89	73.695	22.89	58.6915	22.89	55.9163	22.89	53.9704
22.9	73.6866	22.9	58.7232	22.9	55.94	22.9	53.9843
22.91	73.6787	22.91	58.7555	22.91	55.9643	22.91	53.9987
22.92	73.6713	22.92	58.7884	22.92	55.9891	22.92	54.0134
22.93	73.6646	22.93	58.8219	22.93	56.0145	22.93	54.0286
22.94	73.6583	22.94	58.8559	22.94	56.0404	22.94	54.0441
22.95	73.6527	22.95	58.8906	22.95	56.0668	22.95	54.0601
22.96	73.6476	22.96	58.926	22.96	56.0939	22.96	54.0765
22.97	73.6431	22.97	58.9619	22.97	56.1214	22.97	54.0933
22.98	73.6391	22.98	58.9985	22.98	56.1496	22.98	54.1106
22.99	73.6358	22.99	59.0357	22.99	56.1784	22.99	54.1283
23	73.6331	23	59.0736	23	56.2077	23	54.1465
23.01	73.6309	23.01	59.1122	23.01	56.2377	23.01	54.1651
23.02	73.6294	23.02	59.1514	23.02	56.2683	23.02	54.1842
23.03	73.6285	23.03	59.1914	23.03	56.2995	23.03	54.2038
23.04	73.6282	23.04	59.232	23.04	56.3314	23.04	54.2238
23.05	73.6285	23.05	59.2734	23.05	56.3639	23.05	54.2444
23.06	73.6294	23.06	59.3155	23.06	56.3971	23.06	54.2655
23.07	73.631	23.07	59.3584	23.07	56.431	23.07	54.287
23.08	73.6333	23.08	59.402	23.08	56.4655	23.08	54.3091
23.09	73.6362	23.09	59.4463	23.09	56.5007	23.09	54.3317
23.1	73.6398	23.1	59.4915	23.1	56.5367	23.1	54.3549
23.11	73.644	23.11	59.5374	23.11	56.5733	23.11	54.3786
23.12	73.6489	23.12	59.5842	23.12	56.6107	23.12	54.4028
23.13	73.6545	23.13	59.6317	23.13	56.6489	23.13	54.4277
23.14	73.6608	23.14	59.6801	23.14	56.6878	23.14	54.4531
23.15	73.6679	23.15	59.7294	23.15	56.7275	23.15	54.4791
23.16	73.6756	23.16	59.7795	23.16	56.7679	23.16	54.5056
23.17	73.684	23.17	59.8305	23.17	56.8092	23.17	54.5328
23.18	73.6932	23.18	59.8824	23.18	56.8513	23.18	54.5606
23.19	73.7031	23.19	59.9353	23.19	56.8942	23.19	54.5891
23.2	73.7138	23.2	59.989	23.2	56.9379	23.2	54.6182
23.21	73.7253	23.21	60.0437	23.21	56.9826	23.21	54.6479
23.22	73.7375	23.22	60.0993	23.22	57.028	23.22	54.6783
23.23	73.7505	23.23	60.1559	23.23	57.0744	23.23	54.7094
23.24	73.7643	23.24	60.2136	23.24	57.1217	23.24	54.7412
23.25	73.7789	23.25	60.2722	23.25	57.1699	23.25	54.7736
23.26	73.7943	23.26	60.3319	23.26	57.219	23.26	54.8068
23.27	73.8105	23.27	60.3926	23.27	57.2692	23.27	54.8407
23.28	73.8276	23.28	60.4544	23.28	57.3202	23.28	54.8754
23.29	73.8455	23.29	60.5173	23.29	57.3723	23.29	54.9109
23.3	73.8643	23.3	60.5813	23.3	57.4254	23.3	54.947
23.31	73.884	23.31	60.6464	23.31	57.4795	23.31	54.984
23.32	73.9045	23.32	60.7127	23.32	57.5347	23.32	55.0218
23.33	73.926	23.33	60.7802	23.33	57.5909	23.33	55.0604
23.34	73.9484	23.34	60.8488	23.34	57.6483	23.34	55.0999
23.35	73.9717	23.35	60.9187	23.35	57.7067	23.35	55.1402
23.36	73.996	23.36	60.9898	23.36	57.7663	23.36	55.1814
23.37	74.0212	23.37	61.0622	23.37	57.8271	23.37	55.2234
23.38	74.0474	23.38	61.136	23.38	57.889	23.38	55.2664
23.39	74.0746	23.39	61.211	23.39	57.9522	23.39	55.3102
23.4	74.1028	23.4	61.2873	23.4	58.0165	23.4	55.355
23.41	74.132	23.41	61.3651	23.41	58.0822	23.41	55.4008
23.42	74.1622	23.42	61.4442	23.42	58.1491	23.42	55.4476
23.43	74.1936	23.43	61.5247	23.43	58.2173	23.43	55.4953
23.44	74.2259	23.44	61.6068	23.44	58.2868	23.44	55.5441
23.45	74.2594	23.45	61.6903	23.45	58.3577	23.45	55.5939
23.46	74.294	23.46	61.7753	23.46	58.43	23.46	55.6448
23.47	74.3298	23.47	61.8618	23.47	58.5037	23.47	55.6968
23.48	74.3667	23.48	61.95	23.48	58.5789	23.48	55.7498
23.49	74.4047	23.49	62.0397	23.49	58.6555	23.49	55.804
23.5	74.444	23.5	62.1311	23.5	58.7336	23.5	55.8594
23.51	74.4844	23.51	62.2242	23.51	58.8133	23.51	55.9159
23.52	74.5261	23.52	62.319	23.52	58.8946	23.52	55.9737
23.53	74.5691	23.53	62.4155	23.53	58.9774	23.53	56.0326
23.54	74.6133	23.54	62.5138	23.54	59.0619	23.54	56.0929
23.55	74.6589	23.55	62.614	23.55	59.1481	23.55	56.1544
23.56	74.7057	23.56	62.716	23.56	59.236	23.56	56.2172
23.57	74.754	23.57	62.8199	23.57	59.3256	23.57	56.2814
23.58	74.8036	23.58	62.9257	23.58	59.4171	23.58	56.347
23.59	74.8546	23.59	63.0336	23.59	59.5103	23.59	56.4139
23.6	74.9071	23.6	63.1435	23.6	59.6054	23.6	56.4823
23.61	74.961	23.61	63.2554	23.61	59.7025	23.61	56.5522
23.62	75.0164	23.62	63.3695	23.62	59.8015	23.62	56.6236
23.63	75.0734	23.63	63.4857	23.63	59.9025	23.63	56.6965
23.64	75.1318	23.64	63.6041	23.64	60.0055	23.64	56.7709
23.65	75.1919	23.65	63.7249	23.65	60.1107	23.65	56.847
23.66	75.2536	23.66	63.8479	23.66	60.218	23.66	56.9248
23.67	75.317	23.67	63.9733	23.67	60.3274	23.67	57.0042
23.68	75.382	23.68	64.1011	23.68	60.4392	23.68	57.0853
23.69	75.4487	23.69	64.2314	23.69	60.5532	23.69	57.1682
23.7	75.5172	23.7	64.3642	23.7	60.6696	23.7	57.2529
23.71	75.5875	23.71	64.4997	23.71	60.7883	23.71	57.3395
23.72	75.6596	23.72	64.6378	23.72	60.9096	23.72	57.428
23.73	75.7336	23.73	64.7786	23.73	61.0333	23.73	57.5184
23.74	75.8095	23.74	64.9222	23.74	61.1597	23.74	57.6108
23.75	75.8874	23.75	65.0686	23.75	61.2887	23.75	57.7052
23.76	75.9673	23.76	65.218	23.76	61.4204	23.76	57.8017
23.77	76.0492	23.77	65.3704	23.77	61.5549	23.77	57.9004
23.78	76.1332	23.78	65.5258	23.78	61.6923	23.78	58.0013
23.79	76.2193	23.79	65.6843	23.79	61.8326	23.79	58.1044
23.8	76.3076	23.8	65.8461	23.8	61.9759	23.8	58.2098
23.81	76.3982	23.81	66.0111	23.81	62.1222	23.81	58.3176
23.82	76.491	23.82	66.1796	23.82	62.2717	23.82	58.4278
23.83	76.5862	23.83	66.3515	23.83	62.4245	23.83	58.5405
23.84	76.6838	23.84	66.5269	23.84	62.5805	23.84	58.6558
23.85	76.7838	23.85	66.706	23.85	62.74	23.85	58.7737
23.86	76.8863	23.86	66.8888	23.86	62.903	23.86	58.8943
23.87	76.9915	23.87	67.0754	23.87	63.0695	23.87	59.0177
23.88	77.0992	23.88	67.266	23.88	63.2398	23.88	59.1438
23.89	77.2097	23.89	67.4605	23.89	63.4138	23.89	59.273
23.9	77.3229	23.9	67.6592	23.9	63.5917	23.9	59.4051
23.91	77.439	23.91	67.8622	23.91	63.7736	23.91	59.5403
23.92	77.558	23.92	68.0695	23.92	63.9596	23.92	59.6786
23.93	77.68	23.93	68.2812	23.93	64.1498	23.93	59.8202
23.94	77.805	23.94	68.4976	23.94	64.3444	23.94	59.9652
23.95	77.9332	23.95	68.7186	23.95	64.5434	23.95	60.1135
23.96	78.0646	23.96	68.9446	23.96	64.747	23.96	60.2654
23.97	78.1994	23.97	69.1754	23.97	64.9553	23.97	60.421
23.98	78.3375	23.98	69.4114	23.98	65.1684	23.98	60.5803
23.99	78.4791	23.99	69.6527	23.99	65.3865	23.99	60.7434
24	78.6243	24	69.8993	24	65.6097	24	60.9105
24.01	78.7732	24.01	70.1515	24.01	65.8382	24.01	61.0816
24.02	78.9258	24.02	70.4094	24.02	66.0722	24.02	61.257
24.03	79.0824	24.03	70.6732	24.03	66.3117	24.03	61.4367
24.04	79.2429	24.04	70.943	24.04	66.557	24.04	61.6208
24.05	79.4076	24.05	71.219	24.05	66.8083	24.05	61.8095
24.06	79.5765	24.06	71.5015	24.06	67.0656	24.06	62.0029
24.07	79.7497	24.07	71.7905	24.07	67.3293	24.07	62.2012
24.08	79.9274	24.08	72.0863	24.08	67.5994	24.08	62.4046
24.09	80.1097	24.09	72.3891	24.09	67.8762	24.09	62.6131
24.1	80.2967	24.1	72.6991	24.1	68.16	24.1	62.8269
24.11	80.4887	24.11	73.0165	24.11	68.4509	24.11	63.0462
24.12	80.6856	24.12	73.3415	24.12	68.7491	24.12	63.2713
24.13	80.8877	24.13	73.6744	24.13	69.0549	24.13	63.5021
24.14	81.0951	24.14	74.0154	24.14	69.3685	24.14	63.7391
24.15	81.3081	24.15	74.3648	24.15	69.6903	24.15	63.9823
24.16	81.5267	24.16	74.7229	24.16	70.0203	24.16	64.2319
24.17	81.7511	24.17	75.0898	24.17	70.359	24.17	64.4883
24.18	81.9816	24.18	75.4659	24.18	70.7066	24.18	64.7515
24.19	82.2182	24.19	75.8516	24.19	71.0635	24.19	65.0218
24.2	82.4613	24.2	76.247	24.2	71.4298	24.2	65.2996
24.21	82.711	24.21	76.6525	24.21	71.806	24.21	65.5849
24.22	82.9676	24.22	77.0685	24.22	72.1924	24.22	65.8782
24.23	83.2312	24.23	77.4953	24.23	72.5893	24.23	66.1796
24.24	83.5021	24.24	77.9333	24.24	72.9972	24.24	66.4894
24.25	83.7805	24.25	78.3827	24.25	73.4163	24.25	66.808
24.26	84.0667	24.26	78.8442	24.26	73.8472	24.26	67.1357
24.27	84.3609	24.27	79.3179	24.27	74.2902	24.27	67.4727
24.28	84.6635	24.28	79.8045	24.28	74.7457	24.28	67.8195
24.29	84.9747	24.29	80.3042	24.29	75.2143	24.29	68.1764
24.3	85.2948	24.3	80.8176	24.3	75.6963	24.3	68.5437
24.31	85.6242	24.31	81.3452	24.31	76.1924	24.31	68.9219
24.32	85.963	24.32	81.8875	24.32	76.703	24.32	69.3114
24.33	86.3118	24.33	82.445	24.33	77.2287	24.33	69.7126
24.34	86.6709	24.34	83.0182	24.34	77.7701	24.34	70.1259
24.35	87.0406	24.35	83.6078	24.35	78.3277	24.35	70.5518
24.36	87.4213	24.36	84.2143	24.36	78.9022	24.36	70.9908
24.37	87.8134	24.37	84.8384	24.37	79.4943	24.37	71.4435
24.38	88.2174	24.38	85.4808	24.38	80.1047	24.38	71.9103
24.39	88.6337	24.39	86.1421	24.39	80.7341	24.39	72.3919
24.4	89.0627	24.4	86.823	24.4	81.3833	24.4	72.8888
24.41	89.5051	24.41	87.5245	24.41	82.053	24.41	73.4017
24.42	89.9612	24.42	88.2471	24.42	82.7442	24.42	73.9312
24.43	90.4317	24.43	88.9919	24.43	83.4577	24.43	74.4781
24.44	90.917	24.44	89.7596	24.44	84.1944	24.44	75.043
24.45	91.4179	24.45	90.5512	24.45	84.9555	24.45	75.6268
24.46	91.9349	24.46	91.3677	24.46	85.7418	24.46	76.2302
24.47	92.4687	24.47	92.21	24.47	86.5546	24.47	76.8542
24.48	93.02	24.48	93.0794	24.48	87.3949	24.48	77.4995
24.49	93.5894	24.49	93.9768	24.49	88.264	24.49	78.1673
24.5	94.1779	24.5	94.9035	24.5	89.1632	24.5	78.8584
24.51	94.7862	24.51	95.8608	24.51	90.0939	24.51	79.574
24.52	95.4151	24.52	96.85	24.52	91.0574	24.52	80.3151
24.53	96.0656	24.53	97.8724	24.53	92.0554	24.53	81.083
24.54	96.7385	24.54	98.9295	24.54	93.0894	24.54	81.8789
24.55	97.4349	24.55	100.023	24.55	94.1611	24.55	82.7042
24.56	98.1559	24.56	101.154	24.56	95.2724	24.56	83.5603
24.57	98.9026	24.57	102.325	24.57	96.4251	24.57	84.4486
24.58	99.6761	24.58	103.538	24.58	97.6214	24.58	85.3707
24.59	100.478	24.59	104.794	24.59	98.8633	24.59	86.3285
24.6	101.309	24.6	106.095	24.6	100.153	24.6	87.3235
24.61	102.171	24.61	107.444	24.61	101.493	24.61	88.3579
24.62	103.065	24.62	108.843	24.62	102.887	24.62	89.4335
24.63	103.993	24.63	110.294	24.63	104.336	24.63	90.5526
24.64	104.956	24.64	111.801	24.64	105.844	24.64	91.7175
24.65	105.957	24.65	113.365	24.65	107.413	24.65	92.9306
24.66	106.997	24.66	114.989	24.66	109.048	24.66	94.1947
24.67	108.079	24.67	116.678	24.67	110.752	24.67	95.5126
24.68	109.203	24.68	118.433	24.68	112.529	24.68	96.8875
24.69	110.374	24.69	120.259	24.69	114.383	24.69	98.3225
24.7	111.592	24.7	122.16	24.7	116.318	24.7	99.8213
24.71	112.862	24.71	124.139	24.71	118.34	24.71	101.388
24.72	114.185	24.72	126.2	24.72	120.454	24.72	103.026
24.73	115.564	24.73	128.35	24.73	122.665	24.73	104.742
24.74	117.004	24.74	130.591	24.74	124.981	24.74	106.539
24.75	118.507	24.75	132.931	24.75	127.407	24.75	108.423
24.76	120.078	24.76	135.375	24.76	129.952	24.76	110.401
24.77	121.721	24.77	137.928	24.77	132.625	24.77	112.48
24.78	123.44	24.78	140.6	24.78	135.435	24.78	114.667
24.79	125.241	24.79	143.396	24.79	138.392	24.79	116.971
24.8	127.129	24.8	146.325	24.8	141.509	24.8	119.402
24.81	129.111	24.81	149.398	24.81	144.799	24.81	121.971
24.82	131.194	24.82	152.623	24.82	148.277	24.82	124.69
24.83	133.385	24.83	156.013	24.83	151.96	24.83	127.573
24.84	135.693	24.84	159.581	24.84	155.869	24.84	130.637
24.85	138.129	24.85	163.34	24.85	160.024	24.85	133.899
24.86	140.703	24.86	167.308	24.86	164.452	24.86	137.381
24.87	143.428	24.87	171.502	24.87	169.182	24.87	141.106
24.88	146.318	24.88	175.944	24.88	174.245	24.88	145.101
24.89	149.389	24.89	180.657	24.89	179.679	24.89	149.395
24.9	152.66	24.9	185.667	24.9	185.525	24.9	154.024
24.91	156.151	24.91	191.006	24.91	191.833	24.91	159.025
24.92	159.886	24.92	196.708	24.92	198.655	24.92	164.443
24.93	163.891	24.93	202.812	24.93	206.052	24.93	170.325
24.94	168.195	24.94	209.363	24.94	214.09	24.94	176.726
24.95	172.833	24.95	216.412	24.95	222.846	24.95	183.705
24.96	177.84	24.96	224.016	24.96	232.402	24.96	191.329
24.97	183.261	24.97	232.238	24.97	242.85	24.97	199.67
24.98	189.14	24.98	241.151	24.98	254.29	24.98	208.806
[truncated: 5,502 more rows]

## Sheet: Fig. 2b
	TiO2	Pd/TiO2	Cu/TiO2	PdCu/TiO2
1802.41	562.073	458.599	711.758	614.312
1800.66	681.118	522.894	749.43	630.386
1798.91	621.939	526.14	738.301	616.421
1797.15	551.899	522.799	682.348	628.663
1795.4	593.233	456.719	695.117	640.913
1793.65	561.797	521.633	654.676	681.285
1791.89	607.681	500.207	697.075	635.805
1790.14	632.997	566.683	1905.52	684.743
1788.39	561.337	499.133	1248.59	624.544
1786.63	618.118	470.351	688.245	621.124
1784.88	602.285	490.546	712.019	627.839
1783.12	614.009	557.871	679.169	622.028
1781.37	647.801	515.935	745.573	643.289
1779.61	632.965	501.056	706.694	640.99
1777.85	686.626	478.785	737.209	631.535
1776.09	645.613	524.591	718.625	653.114
1774.34	670.334	525.762	786.392	624.311
1772.58	645.031	527.434	701.577	682.562
1770.82	684.285	546.126	728.836	605.695
1769.06	714.551	471.694	702.533	603.888
1767.3	685.731	488.377	715.785	663.691
1765.54	676.721	508.666	773.753	675.221
1763.78	709.691	538.885	724.174	666.24
1762.02	676.948	504.089	668.954	688.938
1760.26	710.151	524.742	728.142	616.697
1758.5	676.887	527.412	693.384	633.394
1756.74	691.608	573.09	725.614	680.107
1754.98	732.352	549.264	722.347	667.821
1753.22	701.806	540.465	730.777	654.353
1751.46	683.32	493.786	776.59	698.781
1749.69	691.524	532.862	764.867	668.074
1747.93	668.29	574.959	756.131	687.755
1746.17	685.482	543.193	692.471	660.519
1744.4	687.202	554.356	817.551	696.192
1742.64	724.893	575.019	713.403	729.39
1740.88	819.607	566.192	804.642	663.468
1739.11	682.917	569.845	773.574	663.989
1737.35	767.347	474.858	827.638	664.204
1735.58	769.091	587.161	829.9	665.415
1733.81	752.886	540.981	770.337	665.132
1732.05	787.045	570.583	813.48	675.323
1730.29	800.272	508.901	768.341	720.944
1728.52	763.725	570.427	867.348	666.079
1726.75	826.278	597.945	868.065	680.523
1724.98	822.067	548.376	819.081	658.35
1723.21	821.337	535.612	812.377	752.644
1721.45	841.521	570.143	768.821	715.542
1719.68	812.405	569.829	855.74	729.72
1717.92	851.034	574.498	871.961	720.489
1716.15	860.231	574.648	874.162	705.001
1714.38	835.618	553.436	855.987	697.508
1712.6	911.924	596.85	887.076	700.218
1710.83	844.113	572.187	897.305	744.688
1709.06	914.005	578.837	906.546	720.562
1707.29	898.88	562.608	884.454	716.318
1705.53	907.63	545.374	909.62	722.024
1703.76	922.195	590.284	902.32	719.968
1701.98	927.29	603.805	905.956	723.872
1700.21	970.768	579.185	910.715	699.787
1698.44	852.427	526.747	956.684	694.552
1696.66	927.692	530.89	947.061	712.158
1694.89	896.198	581.734	888.249	694.007
1693.12	943.493	603.201	963.831	690.01
1691.34	959.939	604.296	950.528	727.632
1689.57	894.845	570.798	929.529	713.993
1687.79	939.246	646.32	922.89	719.18
1686.02	931.617	580.091	917.238	726.849
1684.24	996.889	615.988	945.308	751.882
1682.47	950.575	558.14	984.807	695.071
1680.69	1059.65	566.236	886.757	710.891
1678.91	977.957	592.611	958.665	678.683
1677.13	939.181	625.956	895.141	722.447
1675.36	950.868	571.214	944.433	745.449
1673.58	998.214	573.874	950.185	709.544
1671.8	1001.51	637.953	949.005	741.968
1670.03	999.849	645.096	934.447	743.198
1668.25	954.346	558.062	953.356	729.241
1666.47	1006.79	631.344	950.473	725.205
1664.69	899.88	603.874	913.717	725.439
1662.91	891.767	576.386	918.46	809.214
1661.12	1051.28	613.658	1008.26	758.048
1659.35	994.239	588.629	937.849	726.635
1657.57	972.788	584.365	952.006	760.021
1655.79	974.32	570.659	880.445	747.539
1654	950.194	592.021	992.622	707.958
1652.22	948.525	579.38	925.331	737.303
1650.44	949.818	556.364	933.033	788.882
1648.66	973.334	585.679	907.655	749.63
1646.88	954.876	599.7	955.864	706.401
1645.09	976.432	585.563	905.769	711.076
1643.31	928.612	600.49	965.125	721.377
1641.52	947.447	645.427	913.944	727.707
1639.74	934.938	586	932.967	700.834
1637.95	960.382	587.174	888.896	729.654
1636.17	924.69	599.199	882.771	737.286
1634.38	930.414	552.526	857.895	712.857
1632.6	901.105	571.456	909.987	710.126
1630.82	922.937	597.716	902.734	724.848
1629.03	948.641	600.773	900.914	763.636
1627.24	910.555	567.497	913.016	717.616
1625.45	892.138	645.963	862.105	716.862
1623.67	842.682	566.877	904.738	651.588
1621.88	896.654	596.619	873.005	703.528
1620.09	848.645	592.376	898.913	680.099
1618.3	911.859	563.945	896.112	695.336
1616.51	781.286	513.978	888.405	707.088
1614.72	844.944	588.364	837.08	661.111
1612.93	843.741	614.121	831.448	672.141
1611.14	857.292	566.117	840.569	700.392
1609.36	821.159	584.996	839.363	675.033
1607.57	857.351	528.585	835.203	651.134
1605.78	812.349	602.504	842.818	681.134
1603.98	797.413	551.074	797.903	718.898
1602.19	848.719	554.196	852.646	645.498
1600.4	792.523	574.997	851.447	688.425
1598.61	852.212	569.287	818.32	650.824
1596.82	812.686	530.162	838.236	721.787
1595.03	824.252	543.603	847.844	690.071
1593.23	745.493	537.894	762.18	659.116
1591.44	760.077	514.069	776.249	701.27
1589.64	789.734	554.431	799.538	650.023
1587.85	767.92	604.627	831.668	679.163
1586.05	765.714	517.507	781.411	643.573
1584.26	791.475	523.071	789.022	658.99
1582.46	795.698	532.588	775.609	704.075
1580.67	798.44	550.885	797.951	687.383
1578.87	720.882	582.383	746.82	703.264
1577.07	738.737	520.885	776.922	651.596
1575.27	772.274	541.62	801.167	677.27
1573.48	791.627	570.206	824.448	675.528
1571.68	746.798	493.455	751.208	637.032
1569.88	737.378	496.152	777.99	667.408
1568.08	744.598	563.334	802.739	633.69
1566.28	734.084	539.567	697.429	657.352
1564.48	749.475	510.406	736.275	611.118
1562.68	728.686	542.358	728.197	608.868
1560.88	715.711	525.409	718.646	678.042
1559.08	782.983	554.45	665.046	636.174
1557.28	748.111	560.473	676.281	648.917
1555.48	732.859	559.647	700.656	650.888
1553.68	733.094	526.149	775.069	631.573
1551.88	694.758	521.923	679.134	652.77
1550.07	757.006	496.205	747.238	651.513
1548.27	714.256	533.005	745.035	648.302
1546.47	675.877	520.958	780.46	584.001
1544.67	719.286	493.35	708.55	660.24
1542.86	697.273	514.062	745.025	645.136
1541.06	694.084	559.069	710.657	667.764
1539.25	745.502	558.273	753.79	623.12
1537.45	736.473	2006.52	746.716	626.734
1535.64	703.533	527.405	731.83	623.519
1533.84	715.471	503.172	689.604	606.149
1532.04	725.622	556.522	679.814	558.471
1530.23	779.539	520.179	663.727	540.617
1528.42	754.476	545.17	701.42	629.379
1526.61	649.544	513.208	716.251	650.031
1524.8	639.036	522.139	649.264	640.497
1523	731.326	562.259	749.353	624.623
1521.19	704.266	536.607	785.659	666.738
1519.38	754.812	518.295	694.466	645.8
1517.57	621.036	552.032	726.486	634.157
1515.76	733.037	505.057	737.412	659.15
1513.95	671.031	515.429	699.72	641.855
1512.14	712.103	567.64	763.176	648.87
1510.34	676.812	507.001	726.928	591.663
1508.53	662.913	532.472	712.558	619.108
1506.72	614.305	562.789	743.581	616.735
1504.9	681.824	509.548	703.176	614.855
1503.09	634.954	525.73	718.935	669.905
1501.28	711.88	531.239	678.86	621.56
1499.47	704.335	522.665	664.99	604.271
1497.66	695.328	512.628	738.573	618.069
1495.85	665.414	490.433	654.721	628.474
1494.03	636.281	520.77	684.815	606.675
1492.22	680.412	543.748	791.391	600.449
1490.4	678.205	521.137	730.561	665.116
1488.59	704.122	520.333	693.939	656.599
1486.77	655.353	553.97	693.675	633.039
1484.96	698.749	534.737	670.12	623.536
1483.15	640.239	497.047	721.785	645.093
1481.33	642.685	489.041	664.01	627.175
1479.51	725.945	526.068	676.097	619.473
1477.69	671.955	512.681	659.852	635.162
1475.88	673.622	524.951	713.817	621.321
1474.06	625.394	496.537	750.376	582.765
1472.24	660.968	498.633	742.862	544.184
1470.43	654.877	494.43	661.663	584.106
1468.61	690.694	486.438	681.013	620.995
1466.79	697.406	530.184	700.79	595.429
1464.97	667.654	459.768	737.755	604.805
1463.15	721.064	517.464	710.908	614.186
1461.33	676.787	493.44	689.849	607.609
1459.51	658.614	529.407	767.011	639.741
1457.7	720.785	490.366	694.161	630.747
1455.87	638.998	515.742	721.652	639.481
1454.05	660.255	523.185	746.165	637.571
1452.23	670.604	536.386	715.504	590.942
1450.41	663.573	546.699	707.038	658.26
1448.58	659.919	537.211	688.422	593.734
1446.76	654.33	540.281	700.239	616.636
1444.94	731.884	524.017	722.216	597.979
1443.12	696.047	558.961	704.252	641.985
1441.29	617.901	541.748	680.076	627.54
1439.47	723.203	524.563	730.435	630.633
1437.64	673.757	514.602	718.127	694.977
1435.82	625.244	531.651	686.997	612.218
1434	630.752	479.699	732.097	609.517
1432.17	707.401	531.033	671.742	598.496
1430.34	667.381	477.319	761.209	630.331
1428.51	642.564	540.043	692.622	563.628
1426.69	705.841	515.659	726.063	636.991
1424.86	698.36	470.55	691.135	631.895
1423.03	722.189	548.748	784.338	602.707
1421.21	644.345	493.5	714.225	619.284
1419.38	646.278	526.936	739.154	647.241
1417.54	641.959	512.222	698.659	639.557
1415.71	722.914	497.965	736.853	591.213
1413.88	689.006	563.033	730.836	603.421
1412.05	745.978	560.806	687.301	701.249
1410.23	659.133	563.871	751.989	624.011
1408.4	690.143	497.635	752.227	578.97
1406.57	665.093	476.714	717.955	580.515
1404.73	706.337	521.115	732.728	592.613
1402.9	603.84	559.2	728.161	646.08
1401.07	708.705	527.207	705.824	706.304
1399.23	702.686	560.516	688.277	613.829
1397.4	733.658	497.754	711.077	621.231
1395.57	687.272	519.058	698.806	605.568
1393.74	721.286	570.118	723.685	618.108
1391.9	699.614	491.647	752.325	672.78
1390.07	691.687	587.191	728.596	634.166
1388.23	727.388	549.018	711.086	627.654
1386.4	721.863	501.227	704.116	613.464
1384.56	746.082	447.649	724.971	663.557
1382.73	678.646	512.584	720.881	675.286
1380.89	713.103	543.933	712.624	667.097
1379.05	679.509	530.208	685.251	624.478
1377.21	745.781	493.996	720.89	612.709
1375.38	745.538	502.293	738.356	627.267
1373.54	768.766	546.518	778.345	644.709
1371.7	763.739	535.192	748.885	628.144
1369.87	742.413	515.711	746.726	580.414
1368.03	734.612	524.518	766.677	612.576
1366.19	733.047	550.502	732.569	604.501
1364.35	710.812	527.253	751.922	643.412
1362.51	791.369	588.626	765.548	663.698
1360.67	756.224	543.371	757.18	670.126
1358.83	782.301	500.959	747.851	622.97
1356.99	759.574	575.783	784.463	626.039
1355.15	746.022	499.897	741.721	638.014
1353.3	799.319	514.427	771.164	633.729
1351.46	726.536	558.984	760.429	687.87
1349.62	763.534	544.836	775.472	579.694
1347.77	755.655	497.242	820.617	622.866
1345.93	744.427	523.201	750.16	602.517
1344.09	787.201	575.464	772.862	624.216
1342.25	725.899	524.976	748.33	621.858
1340.4	814.891	550.885	759.612	658.108
1338.55	747.458	481.462	698.358	625.424
1336.71	737.68	514.993	776.304	688.088
1334.86	761.763	543.776	844.283	577.642
1333.02	853.138	534.404	776.795	605.022
1331.18	789.45	563.211	754.13	623.828
1329.33	780.653	478.019	770.168	693.438
1327.48	760.937	495.395	755.227	617.697
1325.63	788.311	531.729	795.928	631.22
1323.78	851.416	539.992	748.085	616.182
1321.94	855.496	537.781	743.081	614.947
1320.09	811.929	529.374	800.017	647.542
1318.24	817.429	569.579	761.186	683.494
1316.39	808.601	530.183	723.41	597.765
1314.54	835.44	502.31	786.968	617.313
1312.69	758.218	556.185	770.578	684.536
1310.84	814.569	555.885	815.995	635.297
1308.99	788.664	550.828	731.107	639.303
1307.14	840.301	512.936	809.373	623.327
1305.29	849.61	574.974	803.441	604.008
1303.44	865.933	587.428	730.483	688.659
1301.59	857.531	499.238	774.958	624.996
1299.73	835.015	555.886	790.392	664.594
1297.88	840.977	519.497	785.418	594.999
1296.03	807.041	563.836	865.467	626.537
1294.17	840.557	514.597	808.721	652.393
1292.32	823.71	539	782.359	652.599
1290.47	806.825	525.86	793.536	633.595
1288.61	817.95	556.832	817.002	685.732
1286.76	843.332	603.938	797.349	638.069
1284.9	858.772	516.401	782.9	661.98
1283.04	866.158	564.473	890.824	683.06
1281.19	836.537	540.451	759.669	669.514
1279.34	879.044	461.83	742.821	631.279
1277.48	885.321	546.454	800.486	647.403
1275.62	824.853	523.874	776.583	657.8
1273.76	826.059	549.128	852.096	637.178
1271.9	894.508	563.034	809.745	637.852
1270.04	861.632	536.211	828.474	667.895
1268.19	869.011	511.266	797.936	692.271
1266.33	892.035	520.907	805.771	684.431
1264.47	874.618	535.278	782.802	658.33
1262.61	922.941	496.677	769.826	654.045
1260.75	862.249	558.76	797.013	699.632
1258.89	863.466	555.626	824.691	629.867
1257.03	956.923	554.381	797.515	640.471
1255.17	917.951	589.097	851.707	621.746
1253.31	873.747	548.104	845.822	593.542
1251.45	916.874	566.194	854.489	598.331
1249.58	862.187	558.274	778.186	677.669
1247.72	858.681	583.469	805.81	642.477
1245.85	865.562	525.098	855.646	601.596
1243.99	898.899	544.63	805.372	687.755
1242.13	846.733	529.681	812.713	671.433
1240.27	846.054	521.339	826.203	660.773
1238.4	860.37	501.686	770.699	604.572
1236.53	836.473	586.709	791.233	644.673
1234.67	832.021	578.879	859.834	647.704
1232.8	886.039	571.045	799.274	651.679
1230.94	886.317	549.526	733.959	669.337
1229.07	837.995	509.592	815.347	598.299
1227.21	884.514	596.598	768.404	718.844
1225.34	854.921	587.699	773.387	644.254
1223.47	879.533	514.355	769.415	670.591
1221.6	823.321	526.285	781.425	611.489
1219.73	873.963	542.931	797.68	615.918
1217.86	789.452	491.759	804.996	627.887
1215.99	866.031	491.913	778.391	621.488
1214.13	861.589	532.13	797.488	658.446
1212.26	829.246	570.871	801.008	680.998
1210.38	837.412	501.883	806.867	639.572
1208.51	846.136	526.015	733.318	668.917
1206.64	813.015	576.493	774.457	672.419
1204.77	857.015	563.033	786.459	635.47
1202.9	920.333	539.213	804.115	596.146
1201.03	887.675	485.726	800.602	638.693
1199.16	890.113	554.088	827.608	626.933
1197.28	860.165	521.355	804.792	645.241
1195.41	851.985	514.477	752	607.89
1193.53	905.312	568.637	824.078	694.949
1191.66	860.034	511.981	802.26	640.211
1189.79	835.871	530.465	844.798	688.806
1187.92	872.793	540.972	820.153	598.312
1186.04	905.752	525.618	835.357	648.106
1184.16	859.42	528.585	777.414	639.644
1182.29	924.376	520.782	798.282	618.282
1180.41	934.981	549.548	833.23	663.49
1178.53	926.831	574.579	781.427	635.555
1176.66	856.273	626.37	810.292	650.768
1174.78	949.939	606.384	803.975	676.785
1172.9	880.572	523.938	792.937	627.976
1171.02	952.729	560.594	883.006	665.413
1169.14	904.346	573.408	835.069	668.898
1167.26	837.671	530.509	842.822	604.959
1165.38	953.155	518.497	838.87	674
1163.51	901.915	580.037	795.559	645.631
1161.63	880.169	525.383	770.031	703.479
1159.75	868.095	567.186	829.253	669.673
1157.87	914.466	552.792	810.73	651.388
1155.98	907.74	532.397	820.331	642.71
1154.1	873.423	541.448	851.915	670.03
1152.22	920.936	573.422	806.345	692.222
1150.34	938.534	541.786	853.383	662.495
1148.46	891.559	577.056	792.809	702.951
1146.57	930.886	578.065	846.77	637.414
1144.69	915.969	532.877	793.716	630.866
1142.8	941.927	557.315	821.969	653.468
1140.92	921.21	567.761	837.167	692.425
1139.04	971.94	543.184	840.23	691.707
1137.15	980.185	531.674	834.419	653.146
1135.27	903.847	560.348	806.639	669.239
1133.38	995.829	558.112	824.569	669.642
1131.49	978.505	540.973	879.722	639.756
1129.61	907.03	578.43	897.708	675.379
1127.72	971.189	609.383	884.933	683.982
1125.83	966.362	593.249	874.483	643.619
1123.95	957.332	579.905	888.285	708.669
1122.06	951.564	532.951	861.028	647.288
1120.17	994.414	603.918	882.111	693.853
1118.28	967.808	562.073	830.546	647.221
1116.39	995.57	585.52	908.533	676.28
1114.5	1048.03	617.362	920.921	720.721
1112.61	982.219	611.034	896.991	699.522
1110.72	1020.73	492.893	823.197	682.969
1108.83	1035.03	562.017	902.21	690.638
1106.94	1004.63	592.821	913.428	679.836
1105.05	1036.59	582.646	899.988	725.751
1103.15	1038.31	521.012	909.098	659.979
1101.26	1036.77	574.175	889.855	714.58
1099.37	1041.28	611.559	898.968	700.851
1097.48	1110.92	593.141	949.026	675.018
1095.59	1051.7	530.038	930.707	649.634
1093.69	1086.37	571.531	900.51	719.293
1091.79	1049.03	610.117	909.375	674.608
1089.9	1109.23	594.991	979.739	678.995
1088	1112.36	577.07	941.975	694.527
1086.11	1077.41	559.602	891.648	671.987
1084.21	1090.29	575.106	905.862	731.658
1082.32	1090.16	608.743	1009.31	724.915
1080.42	1117.3	606.907	969.751	724.762
1078.53	1092.47	620.828	915.49	719.048
1076.62	1128.96	615.923	996.878	701.197
1074.73	1092.69	711.614	1037.06	683.799
1072.83	1125.03	642.275	984.049	743.834
1070.93	1138.83	618.817	932.864	773.753
1069.04	1223.17	606.481	980.021	687.685
1067.14	1232.46	608.819	971.145	764.035
1065.23	1178.81	585.242	1008.56	765.209
1063.33	1149.1	621.521	1098.65	694.641
1061.43	1196.67	609.678	996.687	762.907
1059.53	1210.47	637.652	1059.05	778.426
1057.63	1293.3	644.798	1012.13	723.082
1055.73	1230.69	594.955	1056.93	739.524
1053.83	1196.92	638.021	1053.03	803.656
1051.93	1253.35	637.993	1059.78	808.925
1050.02	1203.37	593.365	1079.06	761.116
1048.12	1243.96	654.568	1065.06	788.626
1046.21	1939.81	658.933	1010.36	736.156
1044.31	2424.7	612.883	1051.85	787.728
1042.41	1278.89	636.671	1070.22	790.286
1040.51	1308.86	637.568	1062.61	743.367
1038.6	1310.6	621.393	1030.12	797.616
1036.69	1275.01	650.658	1095.5	770.176
1034.79	1269.41	698.405	1126.77	749.643
1032.88	1303.51	639.98	1095.26	781.736
1030.97	1328.39	675.744	1063.27	770.893
1029.07	1339.89	696.745	1085.31	809.481
1027.16	1334.2	602.051	1092	740.915
1025.25	1414.21	609.906	1030.94	769.752
1023.34	1345.06	680.135	1150.61	772.756
1021.43	1359.31	676.659	1130.68	772.995
1019.53	1411.83	638.138	1122.73	797.211
1017.62	1439.02	655.862	1095.87	838.046
1015.71	1396.1	638.533	1158.03	769.101
1013.8	1460.35	649.096	1152.62	835.21
1011.89	1453.57	646.747	1198.74	810.044
1009.97	1412.61	735.293	1192.21	831.001
1008.06	1540.54	612.167	1144.25	793.515
1006.15	1494.06	639.521	1222.41	794.222
1004.24	1530.44	672.419	1154.17	813.811
1002.33	1524.47	691.977	1117.21	827.885
1000.42	1460.09	686.802	1214.9	858.388
998.5	1535.53	703.232	1175.42	802.906
996.586	1481.33	675.881	1196.92	831.641
994.67	1508.91	651.271	1195.91	858.556
992.756	1553.05	714.459	1198.58	851.925
990.844	1582.05	700.423	1219.19	876.564
988.93	1559.07	704.78	1290.41	874.075
987.014	1566.39	676.625	1207.18	881.955
985.096	1607.16	754.046	1234.73	842.568
983.178	1612.25	716.198	1481.95	887.333
981.26	1632.94	746.71	3410.45	825.649
979.344	1601.31	723.527	1657.78	866.764
977.428	1704.21	766.919	1276.67	859.225
975.512	1697.39	765.319	1281.66	932.531
973.594	1669.62	703.627	1349.92	862.792
971.672	1667.59	676.47	1406.07	871.579
969.752	1676.35	723.868	1313.5	871.39
967.83	1735.07	775.878	1344.15	912.447
965.912	1782.36	727.524	1357.4	920.522
963.992	1717.34	730.042	1428.9	883.662
962.074	1780.71	771.093	1441.73	937.146
960.152	1763.39	776.809	1427.66	916.048
958.229	1799.63	773.819	1467.6	897.758
956.305	1772.74	748.439	1401.26	916.792
954.381	1821.79	766.06	1476.29	932.634
952.459	1793.98	791.473	1516.57	998.382
950.537	1866.42	766.533	1457.51	919.473
948.617	1885.32	798.375	1417.65	926.628
946.691	1850.48	707.994	1527.13	920.667
944.766	1819.4	801.012	1497.9	1005.15
942.84	1940.56	727.711	1544.5	916.377
940.914	1965.84	788.711	1572.4	933.11
938.988	1945.87	785.297	1538.6	993.735
937.062	1950.13	785.54	1490.15	1042.51
935.139	1994.64	821.001	1546.87	964.618
933.213	1971.1	792.826	1629.5	949.017
931.283	1980.47	785.257	1548.17	990.919
929.354	2074.14	801.008	1591.98	1029.09
927.426	2020.02	832.283	1618.94	967.346
925.498	2024.29	852.623	1635.41	1024.24
923.57	2198.87	843.297	1625.87	1007.21
921.643	2185.39	844.927	1635.05	1042.69
919.713	2116	835.91	1677.29	1014.67
917.781	2131.96	856.061	1695.27	1048.67
915.85	2220.52	817.608	1618.36	1041.71
913.918	2191.13	847.476	1726.85	1055.24
911.986	2236.48	828.594	1663.57	980.366
910.057	2177.44	815.172	1794.47	1067.29
908.127	2263.39	825.456	1802.32	1035.7
906.193	2294.61	853.819	1740.42	1062.38
904.26	2244.8	851.632	1697.81	1067.16
902.324	2273.23	863.72	1723.8	1080.22
900.391	2356.28	831.683	1761.64	1090.56
898.457	2275.54	876.539	1768.55	1031.73
896.523	2350.45	881.362	1804.15	1101.7
894.592	2389.43	847.934	1839.77	1115.7
892.656	2437.23	833.477	1835.2	1100.84
890.717	2411.33	894.432	1802.94	1113.27
888.779	2409.35	889.257	1795.32	1053.66
886.842	2499.13	883.624	1827.67	1084.43
884.906	2505.36	921.16	1824.14	1156.11
882.971	2537.95	939.172	1852.89	1150.1
881.035	2482.34	884.894	1966.68	1071.33
879.098	2568.52	862.228	1904.71	1122.39
877.156	2656.26	930.302	2005.68	1185.09
875.215	2575.9	933.309	1976.37	1202.69
873.275	2647.46	954.917	2120.78	1135.92
871.336	2738.12	898.487	1988.02	1186.64
869.398	2806.59	925.545	2134.79	1109.84
867.459	2746.16	953.527	2139.99	1110.18
865.52	2767.88	976.58	2061.97	1207.8
863.574	2765.55	992.321	2102.34	1166.61
861.631	2854.7	1029.76	2123.82	1117.16
859.689	2830.21	941.743	2172.03	1220.32
857.746	2854.19	950.641	2194.45	1186.72
855.805	2849.17	969.063	2136.2	1244.64
853.865	2972.01	939.437	2238.42	1181.55
851.92	2974.35	1007.29	2216.5	1177.06
849.975	2965.37	957.417	2224.03	1224.57
848.027	3064.85	1072.11	2238.28	1269.71
846.082	3075.75	1029.92	2325.35	1254.27
844.137	3149.53	1015.31	2357.74	1275.92
842.193	3128.78	1047.3	2303.7	1296.68
840.248	3133.81	1035.85	2284.03	1293.91
838.303	3065.37	1027.52	2370.56	1291.97
836.354	3150.15	1009.28	2301.11	1286.87
834.404	3251.8	1002.36	2389.41	1324.29
832.455	3254.61	1080.8	2399.63	1281.34
830.508	3254.25	1116.83	2408.04	1342.72
828.561	3295.92	1128.02	2448.1	1259.07
826.613	3379.66	1088.58	2479.59	1273.93
824.664	3565.52	1092.81	2572.02	1356.88
822.711	3424.97	1147.52	2590.7	1381.89
820.76	3513.48	1111.8	2630.72	1420.18
818.809	3585.81	1136.04	2582.81	1421.07
816.857	3672.18	1141.35	2712.18	1421.95
814.908	3656.15	1161.11	2711.65	1425.55
812.959	3779.6	1217.44	2798.7	1494.15
811.006	3797.37	1153.86	2895.92	1460.35
809.051	3776.83	1176.88	2777.71	1533.77
807.096	3847.31	1180.84	2783.06	1436.55
805.143	3929.54	1202.82	2889.29	1504.54
803.188	4101.47	1176.16	2951.44	1454.55
801.234	4034.24	1264.84	2967.66	1531.59
799.283	4102.63	1276.04	2985.7	1550.54
797.328	4026.26	1224.17	2999.67	1520.31
795.369	4074.15	1274.91	2995.17	1588.59
793.412	4043.03	1170.56	2961.92	1548.62
791.455	4054.61	1245.12	2990.71	1582.81
789.498	4057.65	1217.16	2997.92	1545.96
787.543	4042.69	1220.68	3003.34	1483.45
785.588	3963.36	1232.76	3018.21	1528.91
783.629	3966.85	1208.89	2890.99	1442.12
781.668	3894.49	1191.82	2784.79	1412.59
779.707	3873.69	1157.17	2769.93	1447.58
777.748	3772.05	1108.58	2669.3	1430.06
775.789	3670.8	1107.12	2661.59	1417.03
773.83	3638.22	1138.91	2658.36	1400.39
771.871	3618.66	1082.18	2639.39	1399.92
769.91	3548.61	1054.08	2622.42	1387.04
767.947	3381.09	1003.66	2600.56	1367.49
765.982	3521.06	1064.48	2537.26	1328.02
764.02	3395.26	1096.18	2499.48	1331.11
762.059	3355.03	1138.23	2583.66	1447.22
760.096	3324.65	1129.6	2520.74	1309.05
758.135	3375.93	1076.99	2542.6	1372.72
756.176	3315.46	1023.01	2555.5	1334.08
754.211	3401.46	1022.81	2515.8	1277.4
752.246	3315.8	1078.12	2549.62	1332.32
750.279	3367.4	1059.64	2500.26	1362.27
748.314	3402.01	1044.29	2480.42	1286.11
746.35	3404.39	1097.47	2535.38	1344.74
744.387	3455.62	1104.97	2568.86	1348.73
742.422	3508.67	1077.97	2498.83	1327.63
740.457	3522.19	1085.75	2568.91	1364.12
738.486	3629.96	1150.25	2699.12	1389.33
736.518	3537.19	1223.02	2753.14	1383.05
734.551	3705.05	1132.62	2695.84	1389.28
732.584	3694.55	1179.93	2788.36	1400.44
730.615	3876.88	1221.01	2893.91	1398.63
728.65	3923.72	1195.87	2955.21	1463.51
726.682	4066.18	1216.41	2990.09	1484.54
724.709	4130.58	1180.23	2970.43	1532.74
722.736	4252.79	1266.29	3156.56	1535.43
720.766	4347.4	1226.93	3189.23	1600.19
718.795	4507.27	1324.22	3241.56	1555.13
716.826	4574.32	1334.9	3334.13	1665.5
714.857	4816.59	1400.11	3436.59	1699.97
712.885	4972.66	1362.3	3569.75	1758.1
710.91	5130.04	1415.06	3648.59	1808.48
708.936	5258.62	1448.47	3821.74	1849.14
706.961	5395.75	1499.74	3975.82	1879.57
704.988	5615.02	1544.79	3898.09	1901.11
703.016	5777.32	1573.81	4089.31	2006.96
701.043	5847.35	1601.95	4161.95	2062.46
699.068	6146.87	1638.3	4376.24	2058.02
697.09	6337.84	1693.68	4518.7	2122.99
695.113	6382.48	1728.01	4667.38	2168.58
693.135	6710.72	1828.25	4772.96	2216.43
691.16	6920.71	1920.99	5011.31	2281.67
689.184	7370.47	1914.44	5135.32	2308.2
687.209	7424.84	1955.57	5374.81	2398.46
685.23	7818.96	2109.23	5431.68	2478.49
683.25	8183.03	2179.8	5721.14	2665.78
681.27	8676.08	2218.23	5978.83	2741.24
679.289	8856.07	2334.92	6213.11	2876.31
677.311	9463	2410.32	6587.6	2962.11
675.332	10062.7	2658.34	6928.51	3161.82
673.354	10670	2661.82	7366.61	3321.16
671.373	11509.9	2885.26	8048.96	3497.4
669.389	12312.3	3053.91	8517.68	3646.06
667.406	13419.1	3316.17	9180.04	4045.61
665.424	14670.8	3661.15	10121.1	4516.85
663.441	15944.5	3909.1	10896.6	4773.05
661.459	17676.5	4318.86	12275.3	5224.82
659.479	19703.5	4802.16	13449.2	5826.56
657.494	21812.7	5354.71	15020.4	6309.26
655.508	24112.2	5907.37	16448.8	6883.51
653.521	26643.5	6529.84	18168.7	7625.02
651.535	28925	7088.88	19923.9	8390.46
649.551	31696.9	7646.04	21762.1	9155.04
647.566	34034.1	8178.27	23037.3	9642.93
645.582	35974.3	8690.41	24619.9	10117.8
643.596	37327.3	8982.03	25628	10445.4
641.605	38566.9	9336.91	26423.5	11028.9
639.615	38962.5	9406.97	26731	11035.8
637.627	39183.6	9499.65	26686	11055
635.639	38324.8	9084.24	25985.4	10749.4
633.652	36481.7	8653.07	24773	10409.5
631.664	33908.8	8066.19	22904.4	9684.56
629.674	31013.7	7324.34	21338.4	8910.65
627.682	27585.5	6541.9	18980.1	8049.87
625.689	24501.9	5923.28	16876.7	7123.84
623.697	21834.4	5341.4	15126.8	6233.03
621.707	19435.3	4589.01	13440	5761.57
619.717	17247	4192.95	11805.6	5035.6
617.727	15537.3	3705.1	10591.2	4632.92
615.734	14021.3	3423.09	9655.47	4279.74
613.738	12789.5	3089.46	8763.97	3850.03
611.742	11815.6	2932.06	8283.24	3602
609.748	11146.3	2758.68	7734.27	3365.74
607.754	10533.6	2549.89	7157.61	3168.61
605.76	9831.39	2442.07	6847.23	3085.69
603.768	9259.43	2334.18	6484.12	2946.2
601.771	8969.47	2324.49	6159.1	2832.42
599.773	8648.68	2179.23	6051.65	2758.59
597.775	8419.65	2216	5865.88	2713.63
595.777	8175.06	2070.86	5680.87	2576.13
593.779	8006.56	2131.85	5581.68	2582.19
591.783	7931.84	2100.32	5436.14	2519.5
589.787	7766.69	1997.78	5390.17	2514.09
587.793	7696.71	2042.49	5423.11	2520.58
585.793	7859.93	1986.56	5310.12	2465.26
583.793	7748.71	2065.36	5272.22	2491.88
581.791	7641.97	2021.99	5328.35	2540.58
579.791	7664.96	1982.57	5405.2	2489.87
577.793	7849.04	2028.94	5430.16	2453.21
575.793	7655.94	1974.96	5341.99	2527.91
573.795	7766.58	2016.07	5564.67	2611.91
571.795	7903.05	2021.38	5427.88	2538.05
569.789	8088.72	1994.19	5458.34	2617.21
567.785	8190.85	2058.91	5647.52	2579.79
565.783	8188.05	2117.52	5751.58	2579.25
563.781	8493.31	2166.5	5780.56	2681.1
561.779	8495.87	2146.94	5957.7	2711.36
559.777	8833.5	2253.12	6084.82	2768.91
557.773	9140.24	2230.4	6229.74	2862.64
555.766	9378.98	2396.69	6617.1	2966.6
553.76	9821.64	2443.46	6667.33	3009.6
551.752	10356.7	2579.74	7105.37	3240.8
549.748	10871.9	2784.56	7420.8	3346.65
547.742	11512	2780.57	7863.28	3535.51
545.738	12249.6	3010.15	8377.59	3633.61
543.73	13025.5	3173.95	8947.12	3999.88
541.721	14056	3360.46	9435.28	4248.61
539.711	15135.1	3703.44	10276.2	4467.07
537.701	16418.6	3955.96	11103.1	4830.2
535.693	17879.9	4206.88	11989.3	5274.6
533.686	19438.5	4560.07	13039.5	5701.73
531.678	20916	4813.96	14109.1	6061.62
529.668	22376.7	5246.61	15069.2	6515.58
527.654	23762.1	5497.44	16095.5	6813.89
525.641	25056.8	5841.42	17152.2	7171.38
523.629	26463.3	6183.86	17864.5	7475.3
521.617	26983.6	6277.59	18276.3	7770.21
519.605	27753.5	6359.56	18581.6	7942.33
517.596	27549.6	6294.94	18773.6	8010.38
515.582	27414.9	6244.34	18588.8	7869.79
513.566	26516	6048.15	17739.9	7575.57
511.551	25101.7	5808.12	16972.6	7266.16
509.535	23470.9	5370.58	15910.4	6859.62
507.52	21328.9	4916.18	14504.4	6241.86
505.506	19307.5	4549.76	13148.6	5599.7
503.492	17174.8	3955.85	11648.1	5060.74
501.477	15062	3559.73	10177.3	4457.41
499.457	13156.8	3205.77	8940.15	4003.61
497.438	11765.1	2875.9	8153.03	3590.73
495.42	10513.4	2609.06	7344.51	3360.73
493.402	9687.02	2382.18	6644.97	3086.97
491.385	9131.51	2251.58	6159.22	2873.69
489.367	8544.68	2161.04	5801.48	2708.72
487.348	8008.45	2149.94	5611.45	2653.65
485.326	7623.07	1967.87	5220.11	2466.91
483.305	7294.59	1929.73	5065.87	2361.03
481.283	7146.15	1862.4	4886.72	2400.48
479.262	6817.77	1852.5	4822.87	2279.27
477.242	6658.64	1807.32	4610	2237.7
475.223	6486.35	1752.09	4570.42	2176.06
473.199	6411.72	1655.47	4467.8	2191.48
471.174	6319.5	1672.52	4297.71	2133.87
469.148	6174.52	1689.1	4394.17	2116.69
467.123	6099	1684.82	4232.48	2090.38
465.1	6046.91	1644.89	4269.84	2086.22
463.076	6033.07	1652.78	4193.7	2057.71
461.055	6112.32	1741.16	4269.36	2077.03
459.031	6041.04	1669.43	4191.87	2051.98
457.008	6161.4	1689.51	4190.3	2152.29
454.979	6081.8	1637.93	4264.25	2090.04
452.951	6193.43	1623.23	4302.41	2076.77
450.924	6218.73	1703.16	4267.67	2114.3
448.898	6330.03	1780.54	4290.23	2117.1
446.873	6524.8	1707.22	4488.73	2069.52
444.848	6477.22	1748.15	4542.22	2252.64
442.818	6632.3	1851.8	4573.97	2227.11
440.787	6870.08	1851.6	4637.67	2315.16
438.758	7055.88	1879.03	4838.84	2350.95
436.727	7321.99	1939.41	4974.23	2284.03
434.697	7326.78	1933.49	5266.68	2415.23
432.668	7821.71	2035.99	5407.05	2559.52
430.641	8014.09	2116	5636.89	2610.62
428.609	8756.19	2239.73	5922.95	2836.71
426.574	9188.93	2285.23	6317.58	2934.94
424.541	10005.1	2544.66	6805.82	3115.38
422.508	10663.9	2696.91	7424.19	3335.32
420.475	11839.9	2942.77	8129.52	3622.93
418.443	13057.4	3266.73	8853.47	4015.09
416.412	14752.5	3655.43	10046.1	4427.84
414.377	16370.5	3993.78	10919	4854.13
412.34	18160.1	4481.84	12431.4	5246.73
410.303	20085.5	4844.78	13705.3	5926.15
408.268	21917.4	5217.46	14934.1	6393.36
406.23	23583.5	5756.35	15905.6	6828.85
404.195	25628.1	6151.57	17154.9	7307.42
402.162	26691.6	6445.38	18274.7	7852.02
400.123	27871.7	6670.14	19284.4	8158.44
398.084	28739.9	6813.15	19415.7	8212.95
396.043	29016.4	6753.49	19588	8343.08
394.004	28436.5	6673.09	19149.8	8102.21
391.965	27424.2	6498.98	18597.9	7935.86
389.928	25760.2	5983.25	17485.2	7516.84
387.889	23440.9	5553.15	16166.7	6883.35
385.848	21351.9	5122.14	14737.3	6218.76
383.805	19003.1	4567.99	12952.6	5564.35
381.762	16821.2	4062.85	11535.2	5114.2
379.719	15150.7	3603.93	10278.4	4524.62
377.678	13496	3365.82	9296.73	4058.38
375.637	12111.1	2915.9	8331.7	3776.79
373.596	10898.7	2675.29	7566.62	3357.05
371.551	10136.4	2562.3	6910.17	3051
369.504	9353.68	2367.12	6385.54	2965.56
367.459	8801.71	2195.37	5909.66	2779.8
365.412	8171.12	2099.67	5727.31	2632.22
363.367	7788	1990.57	5337.87	2509.51
361.322	7466.21	1952.85	5221.96	2481.85
359.279	7264.35	1897.03	4976.38	2402.08
357.232	6944.68	1871.37	4893.17	2288.38
355.182	6783.08	1807.16	4675.01	2251.01
353.133	6566.11	1719.25	4561.33	2210.89
351.084	6291.89	1747.25	4435.55	2086.13
349.035	6131.79	1690.62	4301.96	2142.17
346.988	6088.06	1633.97	4254.68	2043.11
344.941	6098.04	1675.73	4225.86	2047.58
342.895	5979.88	1632.36	4208.19	2060.67
340.846	5928.74	1594.25	4121.09	1967.8
338.793	5899.19	1598.7	4129	2014.13
336.74	5906.52	1578.16	3998.58	2010.44
334.689	5857.66	1576.05	3940.14	1950.98
332.639	5767.57	1650.33	4000.96	1996.62
330.588	5882.6	1553.39	4016.74	1934.97
328.539	5873.62	1555.57	4014.5	2030.44
326.486	5694.09	1581.93	3994.69	1960.48
324.43	5899.07	1553.42	4073.83	1938.68
322.375	5786.5	1603.98	4048.49	1958.52
320.32	5764.66	1565.91	4018	2008.36
318.266	5753.09	1610.08	3957.93	2003.81
316.213	5797.23	1572.84	4004.96	2003.98
314.16	5703.79	1546.3	4040.02	1938.56
312.104	5700.7	1540.11	3954.71	1894.95
310.045	5693.78	1564.27	3903.84	1983.12
307.986	5550.97	1501.89	3866.52	1940.96
305.93	5408.5	1514.74	3858.26	1906.89
303.871	5504.21	1543.85	3792.68	1836.02
301.814	5343.67	1546.45	3708.22	1911.02
299.76	5312.3	1445.89	3697.77	1835.4
297.701	5212.78	1485.15	3621.64	1827.91
295.639	5075.16	1369.39	3554.28	1798.69
293.576	5158.2	1419.74	3550.64	1712.14
291.516	4859.13	1441.94	3332.64	1716.92
289.455	4872.96	1365.49	3393.43	1743.48
287.396	4748.37	1288.13	3256.44	1672.65
285.336	4599.34	1315.01	3255.7	1609.47
283.273	4524.94	1304.48	3195.71	1631.78
281.209	4406.46	1288.45	3089.89	1570.93
279.145	4385.6	1299.06	3014.51	1620.84
277.08	4364.3	1262.78	3042.69	1555.24
275.016	4291.4	1153.56	2969.39	1530.97
272.953	4232.95	1227.27	2874.72	1523.74
270.891	4267.06	1254.94	2894.77	1546.81
268.826	4196.68	1190.83	2923.19	1512.93
266.758	4128.21	1216.68	2820.06	1529.78
264.689	4099.64	1181.3	2788.56	1485.13
262.621	4053.18	1148.44	2803.43	1484.72
260.555	3985.83	1188.38	2732.73	1497.93
258.488	3877.55	1156.79	2813.18	1482.19
256.424	3890.63	1151.6	2769.28	1526.94
254.355	3932.79	1180.9	2743.81	1454.43
252.283	3915.79	1179.54	2780.85	1432.69
250.211	4073.73	1204.53	2773.18	1481.55
248.141	4062.61	1196.81	2837.32	1507.06
246.072	4093.14	1236.28	2814.78	1447.99
244.002	4058.21	1187.74	2869.2	1519.44
241.934	4207.44	1209.36	2934.7	1464.16
239.865	4308.68	1185.46	2950.47	1535.23
237.793	4297.04	1167.09	2973.17	1595.78
235.719	4399.55	1251.44	2972.91	1615.42
233.646	4446.25	1266.24	3052.29	1621.83
231.572	4599.1	1311.18	3094.36	1666.88
229.5	4657.36	1272.93	3218.41	1677.99
227.428	4767.04	1335.74	3307.28	1651.3
225.357	4836.42	1317.87	3448.46	1703.62
223.281	5142.56	1361.25	3514.48	1769.76
221.205	5417.27	1483.29	3662.06	1807.31
219.127	5747.64	1544.31	3909.3	1987.06
217.051	5998.96	1641.4	4193.55	2048.25
214.975	6484.86	1695.72	4445.33	2182.39
212.9	6906.6	1799.69	4784.62	2294.57
210.826	7535.58	1948.26	5026.97	2419.1
208.748	7732.51	2034.25	5459.39	2531.9
206.666	8122.95	2116.16	5673.54	2620.67
204.586	8568.67	2086.33	5888.42	2742.01
202.506	9049.77	2280.32	6193.98	2879.92
200.428	9560.79	2389.35	6655.9	2892.62
198.35	10067.9	2544.59	6914.02	3130.57
196.271	12999.5	2669.86	7337.04	3375.44
194.189	11528.4	2733.89	7582.15	3429.94
192.105	11386.4	2822.63	7760.64	3491.02
190.023	11610.6	2761.37	7891.75	3584.55
187.939	11806.7	2842.46	8008.15	3676.44
185.857	12422.5	2958.25	8499.04	3778.1
183.775	13166.4	3122.72	8925.13	4010.03
181.695	14604.6	3400.19	9894.83	4334.7
179.611	16129	3795.28	11072.1	4868.12
177.523	18458.1	4259.99	12594.5	5419.74
175.436	21539	4969.69	14691.9	6203.16
173.35	25496.1	5885.67	17283.3	7257.01
171.264	30761.9	7202.6	20991.8	8727.51
169.18	38537.9	8925.08	26282.3	10868.7
167.096	50025.3	11500.1	33500.2	14184.5
165.008	64431.3	15113.1	43308.1	17933.2
162.916	82851.1	19363.6	55483.4	22972.1
160.826	102874	24114.4	68577.1	28170.7
158.738	121867	28440.5	81994.8	33646.9
156.648	139892	32526.1	93462.2	38200.8
154.561	154673	36081.4	103517	42408
152.473	169203	38655.8	111999	45922.5
150.385	181077	41656.3	120541	49367.9
148.295	192585	44066.8	127838	52247.5
146.201	202482	46696.5	135401	55026.2
144.109	211037	48773.2	140027	57091.5
142.018	211486	48570.5	140276	57228.2
139.926	199651	45903	132970	54070.5
137.834	174811	40116.1	116571	47586.1
135.744	140970	32171.9	93841.6	38520.9
133.65	105190	23899.6	70595.4	28854.7
131.555	73721.1	16711.3	49861.2	20470.7
129.459	51394	11673.6	34608.5	14338.3
127.363	36474.4	8386.62	24452.2	10108.5
125.268	27040.8	6301.69	18234.6	7760.22
123.174	21204.1	4894.16	14215.2	6033.35
121.08	16717	3914.55	11131.2	4870.8
118.984	13434.8	3150.63	9034.28	3970.7
116.883	10890.8	2637.11	7274.35	3258.14
114.783	8720.55	2193.97	5935.96	2695.31
112.686	7019.08	1848.69	4749.83	2240.74
110.588	5583.36	1558.58	3818.85	1780.45
108.49	4362.86	1256.54	3070.66	1430.23
106.393	3382.12	1037.42	2351.83	1220.4
104.293	2633.61	797.834	1821.11	973.827
102.189	1917.08	661.062	1433	807.918

## Sheet: Fig. 2c
	TiO2		Pd/TiO2		Cu/TiO2		PdCu/TiO2
201	5.923	200	0.502	200	1.18	200	2.126
202	3.294	201	3.904	201	1.645	201	3.551
203	18.741	202	103.359	202	3.469	202	1.575
204	7.6	203	1.169	203	5.945	203	0.699
205	1.777	204	1.629	205	59.239	204	1.467
206	1.542	205	1.804	206	2.76	205	1.21
207	1.436	206	0.722	207	2.632	206	0.635
208	1.36	207	1.052	208	1.279	207	0.638
209	1.838	208	1.597	209	1.363	208	1.027
210	2.053	209	1.253	210	2.952	209	1.848
211	1.525	210	1.941	211	3.723	210	1.55
212	1.197	211	1.96	212	2.138	211	1.675
213	1.325	212	1.672	213	1.35	212	2.139
214	1.269	213	1.779	214	1.593	213	2.753
215	1.24	214	1.714	215	1.275	214	2.391
216	1.411	215	2.336	216	1.471	215	1.598
217	2.205	216	2.566	217	1.578	216	1.395
218	1.986	217	1.985	218	1.568	217	1.328
219	1.506	218	1.586	219	1.622	218	1.667
220	1.67	219	1.523	220	1.513	219	1.746
221	1.459	220	1.65	221	1.467	220	1.449
222	1.386	221	1.606	222	1.53	221	1.663
223	1.596	222	1.624	223	1.583	222	1.578
224	1.572	223	1.757	224	1.809	223	1.658
225	1.36	224	1.832	225	1.745	224	1.697
226	1.402	225	1.787	226	1.368	225	1.58
227	1.479	226	1.58	227	1.385	226	1.554
228	1.329	227	1.488	228	1.384	227	1.47
229	1.298	228	1.381	229	1.281	228	1.436
230	1.518	229	1.371	230	1.666	229	1.4
231	1.445	230	1.494	231	1.567	230	1.502
232	1.417	231	1.58	232	1.228	231	1.385
233	1.473	232	1.584	233	1.395	232	1.246
234	1.511	233	1.464	234	1.517	233	1.214
235	1.498	234	1.412	235	1.446	234	1.294
236	1.367	235	1.48	236	1.318	235	1.41
237	1.251	236	1.484	237	1.203	236	1.323
238	1.234	237	1.297	238	1.138	237	1.207
239	1.179	238	1.154	239	1.228	238	1.234
240	1.147	239	1.261	240	1.253	239	1.276
241	1.287	240	1.338	241	1.261	240	1.216
242	1.264	241	1.254	242	1.356	241	1.214
243	1.232	242	1.184	243	1.184	242	1.25
244	1.282	243	1.158	244	1.247	243	1.247
245	1.296	244	1.233	245	1.295	244	1.264
246	1.258	245	1.285	246	1.244	245	1.196
247	1.206	246	1.213	247	1.244	246	1.157
248	1.163	247	1.122	248	1.19	247	1.149
249	1.176	248	1.122	249	1.181	248	1.206
250	1.242	249	1.142	250	1.195	249	1.23
251	1.236	250	1.139	251	1.164	250	1.184
252	1.23	251	1.143	252	1.067	251	1.179
253	1.192	252	1.158	253	1.027	252	1.177
254	1.122	253	1.13	254	0.99	253	1.136
255	1.154	254	1.059	255	0.984	254	1.08
256	1.176	255	1.026	256	1.037	255	1.084
257	1.113	256	1.094	257	1.093	256	1.129
258	1.082	257	1.148	258	1.098	257	1.148
259	1.036	258	1.114	259	1.079	258	1.153
260	1.06	259	1.067	260	1.039	259	1.113
261	1.038	260	1.028	261	1.027	260	1.028
262	1.031	261	1.033	262	0.968	261	1.066
263	1.102	262	1.072	263	0.956	262	1.099
264	1.097	263	1.078	264	0.999	263	1.023
265	1.032	264	1.095	265	0.988	264	0.987
266	1.008	265	1.102	266	1.025	265	0.996
267	1.014	266	1.044	267	1.056	266	0.99
268	1	267	1.016	268	1.003	267	1
269	1.05	268	0.996	269	1.026	268	1.006
270	1.045	269	0.995	270	1.095	269	0.983
271	1.002	270	1.058	271	1.062	270	1.007
272	0.988	271	1.069	272	0.947	271	1.046
273	1.002	272	1.008	273	0.948	272	1.025
274	1.008	273	1.01	274	0.996	273	1.005
275	1.018	274	1.031	275	1.015	274	1.031
276	1.007	275	1.075	276	1.033	275	1.051
277	0.981	276	1.106	277	0.989	276	1.023
278	1.023	277	1.055	278	1.032	277	0.978
279	1.028	278	1.005	279	1.074	278	0.984
280	0.982	279	1.01	280	0.969	279	1.012
281	0.952	280	1.016	281	0.913	280	0.997
282	0.935	281	1.019	282	0.993	281	0.964
283	0.938	282	1.013	283	0.925	282	0.956
284	0.995	283	0.955	284	0.904	283	0.947
285	0.984	284	0.925	285	0.953	284	0.946
286	0.965	285	0.925	286	0.891	285	0.927
287	0.965	286	0.956	287	0.938	286	0.888
288	0.961	287	1.037	288	0.936	287	0.915
289	0.965	288	1.042	289	0.879	288	0.97
290	0.973	289	0.973	290	0.918	289	0.918
291	1	290	0.925	291	0.927	290	0.911
292	1.001	291	0.883	292	0.9	291	0.944
293	0.99	292	0.924	293	0.905	292	0.965
294	0.952	293	1.01	294	0.886	293	0.96
295	0.916	294	1.001	295	0.848	294	0.912
296	0.908	295	0.944	296	0.888	295	0.95
297	0.912	296	0.941	297	0.859	296	0.979
298	0.911	297	0.972	298	0.854	297	0.941
299	0.926	298	0.94	299	0.916	298	0.892
300	0.928	299	0.865	300	0.918	299	0.898
301	0.867	300	0.945	301	0.917	300	0.879
302	0.858	301	0.999	302	0.901	301	0.897
303	0.903	302	0.907	303	0.899	302	0.949
304	0.937	303	0.863	304	0.895	303	0.901
305	0.945	304	0.863	305	0.873	304	0.873
306	0.921	305	0.884	306	0.896	305	0.884
307	0.982	306	0.93	307	0.965	306	0.914
308	1.061	307	1	308	1.005	307	0.958
309	1.033	308	1.053	309	0.991	308	0.971
310	0.985	309	1.078	310	0.97	309	1.001
311	0.951	310	1.05	311	1.048	310	1.033
312	0.954	311	1.038	312	1.021	311	1.06
313	0.978	312	1.061	313	0.931	312	1.016
314	1.037	313	1.046	314	0.986	313	1.002
315	0.991	314	1.039	315	0.989	314	0.977
316	0.965	315	1.02	316	0.947	315	0.904
317	1.016	316	0.975	317	0.988	316	0.905
318	1.035	317	1.047	318	1.004	317	0.927
319	1.015	318	1.069	319	0.941	318	0.962
320	1.011	319	1.003	320	0.93	319	0.993
321	0.968	320	0.992	321	0.905	320	1.021
322	0.89	321	0.951	322	0.884	321	0.97
323	0.942	322	0.959	323	0.939	322	0.924
324	1.029	323	1.023	324	0.981	323	1.016
325	0.983	324	1.049	325	1.034	324	1.013
326	0.923	325	0.986	326	0.976	325	0.937
327	0.922	326	0.914	327	0.856	326	0.898
328	0.863	327	0.888	328	0.814	327	0.907
329	0.861	328	0.85	329	0.855	328	0.904
330	0.88	329	0.879	330	0.876	329	0.847
331	0.886	330	0.92	331	0.854	330	0.849
332	0.93	331	0.949	332	0.9	331	0.834
333	0.924	332	0.978	333	0.922	332	0.852
334	0.934	333	0.966	334	0.918	333	0.871
335	0.949	334	0.915	335	0.879	334	0.837
336	0.892	335	0.908	336	0.807	335	0.812
337	0.86	336	0.969	337	0.83	336	0.832
338	0.845	337	0.911	338	0.877	337	0.855
339	0.882	338	0.847	339	0.888	338	0.885
340	0.917	339	0.819	340	0.824	339	0.874
341	0.846	340	0.799	341	0.769	340	0.827
342	0.805	341	0.827	342	0.721	341	0.8
343	0.829	342	0.853	343	0.707	342	0.797
344	0.811	343	0.798	344	0.742	343	0.796
345	0.807	344	0.773	345	0.802	344	0.794
346	0.852	345	0.768	346	0.791	345	0.794
347	0.79	346	0.785	347	0.736	346	0.806
348	0.723	347	0.796	348	0.699	347	0.796
349	0.697	348	0.79	349	0.686	348	0.793
350	0.664	349	0.799	350	0.725	349	0.807
351	0.648	350	0.771	351	0.721	350	0.769
352	0.662	351	0.751	352	0.705	351	0.724
353	0.676	352	0.68	353	0.656	352	0.67
354	0.618	353	0.603	354	0.659	353	0.663
355	0.6	354	0.628	355	0.694	354	0.618
356	0.606	355	0.688	356	0.671	355	0.599
357	0.528	356	0.607	357	0.62	356	0.608
358	0.475	357	0.539	358	0.553	357	0.549
359	0.457	358	0.52	359	0.503	358	0.521
360	0.399	359	0.494	360	0.481	359	0.494
361	0.372	360	0.504	361	0.43	360	0.436
362	0.363	361	0.445	362	0.383	361	0.427
363	0.33	362	0.365	363	0.385	362	0.409
364	0.258	363	0.385	364	0.314	363	0.36
365	0.242	364	0.307	365	0.27	364	0.292
366	0.242	365	0.266	366	0.286	365	0.269
367	0.225	366	0.313	367	0.282	366	0.286
368	0.226	367	0.274	368	0.268	367	0.283
369	0.18	368	0.227	369	0.216	368	0.263
370	0.135	369	0.203	370	0.168	369	0.217
371	0.124	370	0.176	371	0.161	370	0.185
372	0.115	371	0.144	372	0.155	371	0.172
373	0.095	372	0.118	373	0.126	372	0.159
374	0.076	373	0.102	374	0.102	373	0.137
375	0.059	374	0.085	375	0.085	374	0.122
376	0.048	375	0.068	376	0.074	375	0.117
377	0.045	376	0.061	377	0.068	376	0.1
378	0.044	377	0.057	378	0.063	377	0.088
379	0.036	378	0.047	379	0.058	378	0.088
380	0.032	379	0.049	380	0.055	379	0.093
381	0.025	380	0.046	381	0.049	380	0.085
382	0.018	381	0.031	382	0.044	381	0.075
383	0.017	382	0.028	383	0.045	382	0.074
384	0.018	383	0.028	384	0.044	383	0.074
385	0.016	384	0.03	385	0.039	384	0.077
386	0.01	385	0.028	386	0.031	385	0.068
387	0.006	386	0.018	387	0.027	386	0.063
388	0.007	387	0.014	388	0.023	387	0.061
389	0.007	388	0.014	389	0.023	388	0.05
390	0.001	389	0.013	390	0.012	389	0.047
391	0	390	0.005	391	0.011	390	0.033
392	0.002	391	0.004	392	0.02	391	0.032
393	0.003	392	0.011	393	0.02	392	0.048
394	0.003	393	0.011	394	0.02	393	0.05
395	0.002	394	0.01	395	0.02	394	0.05
396	0.002	395	0.009	396	0.019	395	0.048
397	0.002	396	0.008	397	0.019	396	0.047
398	0.001	397	0.008	398	0.017	397	0.046
399	0.001	398	0.008	399	0.016	398	0.044
400	0.001	399	0.007	400	0.017	399	0.042
401	0.001	400	0.007	401	0.017	400	0.041
402	0.001	401	0.007	402	0.015	401	0.042
403	0.001	402	0.007	403	0.016	402	0.04
404	0.001	403	0.006	404	0.017	403	0.041
405	0	404	0.006	405	0.015	404	0.043
406	0	405	0.006	406	0.013	405	0.04
407	0	406	0.006	407	0.013	406	0.038
408	0	407	0.006	408	0.014	407	0.039
409	0	408	0.006	409	0.013	408	0.039
410	0	409	0.005	410	0.012	409	0.039
411	0	410	0.005	411	0.012	410	0.039
412	0	411	0.005	412	0.013	411	0.039
413	0	412	0.005	413	0.013	412	0.037
414	0	413	0.005	414	0.012	413	0.036
415	0	414	0.005	415	0.012	414	0.038
416	0	415	0.006	416	0.01	415	0.04
417	0	416	0.003	417	0.011	416	0.036
418	0	417	0.003	418	0.013	417	0.036
419	0	418	0.005	419	0.012	418	0.041
420	0	419	0.005	420	0.012	419	0.039
421	0	420	0.004	421	0.012	420	0.041
422	0	421	0.004	422	0.013	421	0.041
423	0	422	0.005	423	0.014	422	0.04
424	0	423	0.005	424	0.014	423	0.04
425	0	424	0.005	425	0.012	424	0.039
426	0	425	0.005	426	0.011	425	0.039
427	0	426	0.004	427	0.011	426	0.04
428	0	427	0.004	428	0.011	427	0.039
429	0	428	0.004	429	0.012	428	0.04
430	0	429	0.005	430	0.012	429	0.04
431	0	430	0.004	431	0.011	430	0.037
432	0	431	0.004	432	0.011	431	0.037
433	0	432	0.003	433	0.011	432	0.037
434	0	433	0.003	434	0.011	433	0.036
435	0	434	0.003	435	0.01	434	0.037
436	0	435	0.003	436	0.009	435	0.036
437	0	436	0.003	437	0.01	436	0.035
438	0	437	0.004	438	0.01	437	0.035
439	0	438	0.004	439	0.01	438	0.035
440	0	439	0.003	440	0.009	439	0.035
441	0	440	0.003	441	0.009	440	0.034
442	0	441	0.004	442	0.01	441	0.034
443	0	442	0.003	443	0.009	442	0.034
444	0	443	0.003	444	0.009	443	0.034
445	0	444	0.003	445	0.009	444	0.033
446	0	445	0.003	446	0.009	445	0.033
447	0	446	0.003	447	0.009	446	0.033
448	0	447	0.003	448	0.009	447	0.032
449	0	448	0.003	449	0.009	448	0.033
450	0	449	0.004	450	0.009	449	0.032
451	0	450	0.003	451	0.008	450	0.032
452	0	451	0.003	452	0.007	451	0.032
453	0	452	0.002	453	0.008	452	0.031
454	0	453	0.003	454	0.008	453	0.03
455	0	454	0.003	455	0.008	454	0.03
456	0	455	0.003	456	0.008	455	0.031
457	0	456	0.003	457	0.008	456	0.032
458	0	457	0.003	458	0.007	457	0.033
459	0	458	0.003	459	0.007	458	0.032
460	0	459	0.003	460	0.008	459	0.031
461	0	460	0.002	461	0.008	460	0.031
462	0	461	0.003	462	0.008	461	0.031
463	0	462	0.003	463	0.008	462	0.031
464	0	463	0.002	464	0.008	463	0.032
465	0	464	0.003	465	0.008	464	0.033
466	0	465	0.002	466	0.007	465	0.032
467	0	466	0.002	467	0.007	466	0.03
468	0	467	0.002	468	0.007	467	0.03
469	0	468	0.002	469	0.007	468	0.032
470	0	469	0.002	470	0.007	469	0.032
471	0	470	0.003	471	0.007	470	0.03
472	0	471	0.002	472	0.007	471	0.029
473	0	472	0.002	473	0.007	472	0.03
474	0.001	473	0.002	474	0.006	473	0.03
475	0.001	474	0.002	475	0.007	474	0.029
476	0.001	475	0.002	476	0.007	475	0.03
477	0.001	476	0.002	477	0.006	476	0.03
478	0.001	477	0.002	478	0.006	477	0.029
479	0.001	478	0.002	479	0.006	478	0.028
480	0.001	479	0.002	480	0.006	479	0.028
481	0.001	480	0.002	481	0.006	480	0.028
482	0.001	481	0.002	482	0.005	481	0.028
483	0.001	482	0.001	483	0.005	482	0.026
484	0.001	483	0.001	484	0.005	483	0.026
485	0.001	484	0.001	485	0.006	484	0.026
486	0.001	485	0.002	486	0.006	485	0.028
487	0.001	486	0.002	487	0.006	486	0.029
488	0.001	487	0.002	488	0.006	487	0.029
489	0.001	488	0.002	489	0.006	488	0.028
490	0.001	489	0.002	490	0.006	489	0.027
491	0.001	490	0.002	491	0.006	490	0.028
492	0.001	491	0.002	492	0.006	491	0.029
493	0.001	492	0.002	493	0.006	492	0.028
494	0.001	493	0.002	494	0.006	493	0.026
495	0.001	494	0.002	495	0.006	494	0.027
496	0	495	0.002	496	0.006	495	0.029
497	0	496	0.002	497	0.006	496	0.029
498	0.001	497	0.002	498	0.006	497	0.029
499	0.001	498	0.002	499	0.006	498	0.029
500	0	499	0.002	500	0.006	499	0.028
501	0.001	500	0.003	501	0.006	500	0.028
502	0.001	501	0.003	502	0.006	501	0.028
503	0.001	502	0.002	503	0.005	502	0.028
504	0.001	503	0.002	504	0.005	503	0.028
505	0.001	504	0.002	505	0.005	504	0.026
506	0.001	505	0.002	506	0.005	505	0.027
507	0.001	506	0.002	507	0.005	506	0.027
508	0.001	507	0.002	508	0.005	507	0.027
509	0.001	508	0.002	509	0.005	508	0.027
510	0.001	509	0.002	510	0.004	509	0.027
511	0.001	510	0.002	511	0.004	510	0.025
512	0.001	511	0.002	512	0.004	511	0.025
513	0.001	512	0.002	513	0.004	512	0.025
514	0.001	513	0.001	514	0.004	513	0.025
515	0.001	514	0.001	515	0.004	514	0.024
516	0.001	515	0.002	516	0.004	515	0.025
517	0.001	516	0.002	517	0.004	516	0.026
518	0.001	517	0.001	518	0.004	517	0.027
519	0.001	518	0.001	519	0.004	518	0.027
520	0.001	519	0.002	520	0.004	519	0.027
521	0.001	520	0.002	521	0.004	520	0.025
522	0.001	521	0.002	522	0.004	521	0.024
523	0.001	522	0.002	523	0.004	522	0.024
524	0.001	523	0.002	524	0.004	523	0.025
525	0.001	524	0.002	525	0.004	524	0.026
526	0.001	525	0.002	526	0.004	525	0.026
527	0.001	526	0.002	527	0.004	526	0.025
528	0.001	527	0.002	528	0.004	527	0.024
529	0.001	528	0.002	529	0.004	528	0.024
530	0.001	529	0.001	530	0.003	529	0.025
531	0.001	530	0.001	531	0.003	530	0.024
532	0.001	531	0.002	532	0.004	531	0.025
533	0.001	532	0.002	533	0.004	532	0.024
534	0.001	533	0.001	534	0.004	533	0.024
535	0.001	534	0.001	535	0.004	534	0.024
536	0.002	535	0.001	536	0.003	535	0.024
537	0.002	536	0.001	537	0.003	536	0.023
538	0.001	537	0.001	538	0.004	537	0.023
539	0.001	538	0.001	539	0.003	538	0.024
540	0.001	539	0.001	540	0.003	539	0.023
541	0.001	540	0.001	541	0.003	540	0.023
542	0.002	541	0.001	542	0.003	541	0.024
543	0.002	542	0.001	543	0.003	542	0.024
544	0.002	543	0.001	544	0.003	543	0.024
545	0.002	544	0.001	545	0.003	544	0.023
546	0.002	545	0.001	546	0.003	545	0.023
547	0.002	546	0.001	547	0.003	546	0.024
548	0.002	547	0.001	548	0.003	547	0.024
549	0.002	548	0.001	549	0.003	548	0.024
550	0.002	549	0.001	550	0.003	549	0.024
551	0.002	550	0.001	551	0.003	550	0.024
552	0.002	551	0.001	552	0.003	551	0.024
553	0.002	552	0.001	553	0.003	552	0.023
554	0.002	553	0.001	554	0.003	553	0.022
555	0.002	554	0.001	555	0.002	554	0.022
556	0.002	555	0.001	556	0.002	555	0.021
557	0.002	556	0.001	557	0.002	556	0.021
558	0.002	557	0.001	558	0.002	557	0.022
559	0.002	558	0.001	559	0.002	558	0.021
560	0.002	559	0.001	560	0.002	559	0.022
561	0.002	560	0.001	561	0.002	560	0.022
562	0.002	561	0.001	562	0.003	561	0.021
563	0.002	562	0.001	563	0.002	562	0.022
564	0.002	563	0.001	564	0.002	563	0.022
565	0.002	564	0.001	565	0.002	564	0.022
566	0.002	565	0.001	566	0.002	565	0.022
567	0.002	566	0.001	567	0.002	566	0.021
568	0.002	567	0.001	568	0.002	567	0.021
569	0.002	568	0.001	569	0.002	568	0.021
570	0.002	569	0.001	570	0.002	569	0.02
571	0.002	570	0.001	571	0.002	570	0.02
572	0.002	571	0.001	572	0.002	571	0.021
573	0.002	572	0.001	573	0.002	572	0.021
574	0.002	573	0.001	574	0.002	573	0.021
575	0.002	574	0.001	575	0.002	574	0.021
576	0.002	575	0.001	576	0.002	575	0.023
577	0.002	576	0.001	577	0.002	576	0.023
578	0.002	577	0.001	578	0.002	577	0.022
579	0.002	578	0.001	579	0.002	578	0.021
580	0.002	579	0.001	580	0.002	579	0.022
581	0.002	580	0.001	581	0.002	580	0.021
582	0.002	581	0.001	582	0.002	581	0.021
583	0.002	582	0.001	583	0.002	582	0.021
584	0.002	583	0.001	584	0.002	583	0.021
585	0.002	584	0.001	585	0.002	584	0.021
586	0.002	585	0.001	586	0.002	585	0.021
587	0.002	586	0.001	587	0.002	586	0.021
588	0.003	587	0.001	588	0.002	587	0.021
589	0.002	588	0.001	589	0.002	588	0.021
590	0.002	589	0.001	590	0.002	589	0.021
591	0.002	590	0.001	591	0.002	590	0.021
592	0.002	591	0.001	592	0.002	591	0.02
593	0.002	592	0.001	593	0.002	592	0.02
594	0.002	593	0.001	594	0.002	593	0.02
595	0.003	594	0.001	595	0.002	594	0.02
596	0.003	595	0.001	596	0.001	595	0.02
597	0.003	596	0.001	597	0.001	596	0.019
598	0.003	597	0	598	0.001	597	0.018
599	0.003	598	0	599	0.002	598	0.02
600	0.002	599	0.001	600	0.002	599	0.02
601	0.002	600	0.001	601	0.002	600	0.02
602	0.003	601	0.001	602	0.001	601	0.019
603	0.003	602	0.001	603	0.001	602	0.019
604	0.002	603	0.001	604	0.001	603	0.019
605	0.002	604	0.001	605	0.001	604	0.02
606	0.003	605	0.001	606	0.001	605	0.019
607	0.003	606	0.001	607	0.001	606	0.019
608	0.003	607	0.001	608	0.001	607	0.019
609	0.002	608	0.001	609	0.001	608	0.019
610	0.002	609	0.001	610	0.001	609	0.019
611	0.002	610	0.001	611	0.002	610	0.02
612	0.002	611	0.001	612	0.002	611	0.02
613	0.002	612	0.001	613	0.001	612	0.019
614	0.002	613	0.001	614	0.001	613	0.019
615	0.002	614	0.001	615	0.001	614	0.019
616	0.003	615	0.001	616	0.001	615	0.019
617	0.003	616	0.001	617	0.001	616	0.019
618	0.003	617	0	618	0.001	617	0.018
619	0.003	618	0.001	619	0.001	618	0.018
620	0.002	619	0.001	620	0.001	619	0.019
621	0.002	620	0.001	621	0.001	620	0.02
622	0.002	621	0.001	622	0.001	621	0.02
623	0.003	622	0.001	623	0.001	622	0.02
624	0.003	623	0.001	624	0.001	623	0.019
625	0.003	624	0.001	625	0.001	624	0.02
626	0.003	625	0.001	626	0.001	625	0.02
627	0.002	626	0.001	627	0.001	626	0.02
628	0.002	627	0.001	628	0.001	627	0.02
629	0.002	628	0.001	629	0.001	628	0.019
630	0.003	629	0.001	630	0.002	629	0.018
631	0.003	630	0.001	631	0.002	630	0.018
632	0.003	631	0.001	632	0.001	631	0.018
633	0.003	632	0.001	633	0.001	632	0.018
634	0.003	633	0.001	634	0.001	633	0.017
635	0.002	634	0.001	635	0.001	634	0.018
636	0.002	635	0.001	636	0.001	635	0.019
637	0.003	636	0.001	637	0.001	636	0.019
638	0.003	637	0.001	638	0.001	637	0.019
639	0.003	638	0.001	639	0.001	638	0.018
640	0.002	639	0	640	0.001	639	0.018
641	0.002	640	0.001	641	0.001	640	0.019
642	0.002	641	0.001	642	0.001	641	0.018
643	0.003	642	0.001	643	0.001	642	0.018
644	0.003	643	0.001	644	0.001	643	0.018
645	0.002	644	0.001	645	0.001	644	0.017
646	0.002	645	0.001	646	0.001	645	0.018
647	0.003	646	0.001	647	0.001	646	0.018
648	0.003	647	0.001	648	0.001	647	0.017
649	0.002	648	0.001	649	0.001	648	0.017
650	0.002	649	0.001	650	0.001	649	0.017
651	0.002	650	0.001	651	0.001	650	0.018
652	0.002	651	0.001	652	0.001	651	0.018
653	0.003	652	0	653	0.001	652	0.019
654	0.002	653	0	654	0.001	653	0.018
655	0.002	654	0	655	0.001	654	0.017
656	0.003	655	0	656	0.001	655	0.017
657	0.003	656	0.001	657	0.001	656	0.017
658	0.002	657	0.001	658	0.001	657	0.018
659	0.003	658	0.001	659	0.001	658	0.019
660	0.003	659	0.001	660	0.001	659	0.019
661	0.003	660	0	661	0.001	660	0.018
662	0.003	661	0	662	0.001	661	0.017
663	0.002	662	0	663	0.001	662	0.017
664	0.002	663	0.001	664	0.001	663	0.018
665	0.002	664	0	665	0.001	664	0.018
666	0.002	665	0	666	0.001	665	0.018
667	0.002	666	0	667	0.001	666	0.018
668	0.003	667	0.001	668	0.001	667	0.017
669	0.003	668	0	669	0.001	668	0.017
670	0.003	669	0.001	670	0.001	669	0.017
671	0.003	670	0.001	671	0.001	670	0.017
672	0.003	671	0	672	0.001	671	0.017
673	0.003	672	0.001	673	0.001	672	0.018
674	0.003	673	0	674	0.001	673	0.018
675	0.002	674	0	675	0.001	674	0.017
676	0.002	675	0	676	0.001	675	0.016
677	0.002	676	0.001	677	0.002	676	0.017
678	0.003	677	0.001	678	0.001	677	0.018
679	0.003	678	0.001	679	0.001	678	0.017
680	0.003	679	0.001	680	0.001	679	0.017
681	0.003	680	0	681	0.001	680	0.017
682	0.003	681	0	682	0.001	681	0.016
683	0.003	682	0	683	0.001	682	0.017
684	0.003	683	0	684	0.001	683	0.018
685	0.002	684	0	685	0.001	684	0.017
686	0.003	685	0	686	0.001	685	0.017
687	0.003	686	0	687	0.001	686	0.017
688	0.002	687	0	688	0.001	687	0.018
689	0.002	688	0.001	689	0.001	688	0.018
690	0.002	689	0.001	690	0.001	689	0.017
691	0.002	690	0.001	691	0.001	690	0.018
692	0.003	691	0	692	0.001	691	0.018
693	0.003	692	0.001	693	0.001	692	0.016
694	0.003	693	0	694	0.001	693	0.015
695	0.003	694	0	695	0.002	694	0.016
696	0.003	695	0	696	0.001	695	0.016
697	0.003	696	0	697	0.001	696	0.016
698	0.003	697	0	698	0.001	697	0.016
699	0.002	698	0	699	0.001	698	0.016
700	0.002	699	0	700	0.001	699	0.017
701	0.003	700	0.001	701	0.001	700	0.018
702	0.003	701	0	702	0.001	701	0.015
703	0.003	702	0	703	0.001	702	0.015
704	0.003	703	0	704	0.001	703	0.016
705	0.003	704	0	705	0.001	704	0.016
706	0.003	705	0	706	0.001	705	0.016
707	0.003	706	0	707	0.001	706	0.017
708	0.003	707	0.001	708	0.002	707	0.018
709	0.003	708	0.001	709	0.001	708	0.018
710	0.003	709	0	710	0.001	709	0.018
711	0.002	710	0	711	0.002	710	0.017
712	0.002	711	0	712	0.001	711	0.016
713	0.003	712	0	713	0.001	712	0.016
714	0.003	713	0	714	0.001	713	0.016
715	0.003	714	0	715	0.001	714	0.016
716	0.003	715	0	716	0.001	715	0.015
717	0.003	716	0	717	0.001	716	0.015
718	0.003	717	0	718	0.001	717	0.015
719	0.002	718	0	719	0.002	718	0.016
720	0.002	719	0.001	720	0.002	719	0.017
721	0.002	720	0.001	721	0.002	720	0.017
722	0.003	721	0	722	0.002	721	0.015
723	0.003	722	0	723	0.001	722	0.015
724	0.003	723	0	724	0.002	723	0.013
725	0.002	724	0	725	0.002	724	0.014
726	0.002	725	0.001	726	0.002	725	0.016
727	0.003	726	0.001	727	0.002	726	0.015
728	0.002	727	0.001	728	0.002	727	0.016
729	0.002	728	0.001	729	0.001	728	0.017
730	0.002	729	0	730	0.001	729	0.016
731	0.002	730	0	731	0.001	730	0.015
732	0.002	731	0	732	0.002	731	0.016
733	0.003	732	0	733	0.001	732	0.017
734	0.003	733	0	734	0.001	733	0.016
735	0.003	734	0	735	0.001	734	0.016
736	0.003	735	0	736	0.001	735	0.015
737	0.003	736	0	737	0.001	736	0.014
738	0.003	737	0	738	0.001	737	0.015
739	0.002	738	0.001	739	0.002	738	0.017
740	0.002	739	0.001	740	0.002	739	0.017
741	0.003	740	0	741	0.002	740	0.017
742	0.003	741	0	742	0.001	741	0.016
743	0.003	742	0	743	0.001	742	0.016
744	0.003	743	0	744	0.001	743	0.016
745	0.002	744	0	745	0.001	744	0.015
746	0.002	745	0	746	0.001	745	0.016
747	0.002	746	0	747	0.001	746	0.018
748	0.003	747	0	748	0	747	0.016
749	0.002	748	0	749	0.001	748	0.016
750	0.002	749	0	750	0.002	749	0.016
751	0.002	750	0	751	0.001	750	0.017
752	0.002	751	0	752	0.001	751	0.017
753	0.003	752	0	753	0.001	752	0.017
754	0.003	753	0	754	0.002	753	0.015
755	0.003	754	0	755	0.001	754	0.015
756	0.002	755	0	756	0.001	755	0.014
757	0.003	756	0	757	0.001	756	0.013
758	0.003	757	0	758	0.001	757	0.013
759	0.002	758	0	759	0.001	758	0.015
760	0.001	759	0	760	0.003	759	0.016
761	0.002	760	0	761	0.003	760	0.018
762	0.003	761	0	762	0.001	761	0.016
763	0.003	762	0	763	0.001	762	0.013
764	0.003	763	0	764	0.001	763	0.013
765	0.002	764	0	765	0.001	764	0.014
766	0.003	765	0	766	0.001	765	0.017
767	0.003	766	0	767	0.001	766	0.016
768	0.002	767	0	768	0.002	767	0.015
769	0.003	768	0	769	0.002	768	0.014
770	0.004	769	0	770	0.001	769	0.015
771	0.003	770	0	771	0.001	770	0.015
772	0.002	771	0	772	0.001	771	0.014
773	0.002	772	0	773	0.001	772	0.014
774	0.002	773	0	774	0.001	773	0.015
775	0.003	774	0	775	0.001	774	0.016
776	0.004	775	0	776	0.001	775	0.016
777	0.004	776	0	777	0.001	776	0.015
778	0.003	777	0	778	0.001	777	0.015
779	0.003	778	0	779	0.001	778	0.015
780	0.004	779	0	780	0.001	779	0.014
781	0.004	780	0	781	0.002	780	0.014
782	0.003	781	0	782	0.002	781	0.014
783	0.003	782	0	783	0.001	782	0.014
784	0.003	783	0	784	0.001	783	0.015
785	0.003	784	0	785	0.001	784	0.017
786	0.004	785	0	786	0.001	785	0.014
787	0.004	786	0	787	0.001	786	0.012
788	0.003	787	0	788	0.001	787	0.015
789	0.003	788	0	789	0.001	788	0.016
790	0.003	789	0	790	0.001	789	0.013
791	0.002	790	0	791	0.001	790	0.013
792	0.003	791	0	792	0.001	791	0.015
793	0.004	792	0	793	0.001	792	0.014
794	0.004	793	0	794	0.001	793	0.011
795	0.004	794	0	795	0.001	794	0.012
796	0.003	795	0	796	0.001	795	0.015
797	0.003	796	0	797	0	796	0.013
798	0.003	797	0	798	0	797	0.01
799	0.004	798	0	799	0.001	798	0.01
800	0.004	799	0	800	0.001	799	0.012
801		800	0	801		800	0.014
802		801		802		801
803		802		803		802
804		803		804		803
805		804		805		804
806		805		806		805
807		806		807		806
808		807		808		807
809		808		809		808
810		809		810		809
811		810		811		810
812		811		812		811
813		812		813		812
814		813		814		813
815		814		815		814
816		815		816		815
817		816		817		816
818		817		818		817
819		818		819		818
820		819		820		819
821		820		821		820
822		821		822		821
823		822		823		822
824		823		824		823
825		824		825		824
826		825		826		825
827		826		827		826
828		827		828		827
829		828		829		828
830		829		830		829
831		830		831		830
832		831		832		831
833		832		833		832
834		833		834		833
835		834		835		834
836		835		836		835
837		836		837		836
838		837		838		837
839		838		839		838
840		839		840		839
841		840		841		840
842		841		842		841
843		842		843		842
844		843		844		843
845		844		845		844
846		845		846		845
847		846		847		846
848		847		848		847
849		848		849		848
850		849		850		849
851		850		851		850
852		851		852		851
853		852		853		852
854		853		854		853
855		854		855		854
856		855		856		855
857		856		857		856
858		857		858		857
859		858		859		858
860		859		860		859
861		860		861		860
862		861		862		861
863		862		863		862
864		863		864		863
865		864		865		864
866		865		866		865
867		866		867		866
868		867		868		867
869		868		869		868
870		869		870		869
871		870		871		870
872		871		872		871
873		872		873		872
874		873		874		873
875		874		875		874
876		875		876		875
877		876		877		876
878		877		878		877
879		878		879		878
880		879		880		879
881		880		881		880
882		881		882		881
883		882		883		882
884		883		884		883
885		884		885		884
886		885		886		885
887		886		887		886
888		887		888		887
889		888		889		888
890		889		890		889
891		890		891		890
892		891		892		891
893		892		893		892
894		893		894		893
895		894		895		894
896		895		896		895
897		896		897		896
898		897		898		897
899		898		899		898
900		899		900		899
901		900		901		900
902		901		902		901
903		902		903		902
904		903		904		903
905		904		905		904
906		905		906		905
907		906		907		906
908		907		908		907
909		908		909		908
910		909		910		909
911		910		911		910
912		911		912		911
913		912		913		912
914		913		914		913
915		914		915		914
916		915		916		915
917		916		917		916
918		917		918		917
919		918		919		918
920		919		920		919
921		920		921		920
922		921		922		921
923		922		923		922
924		923		924		923
925		924		925		924
926		925		926		925
927		926		927		926
928		927		928		927
929		928		929		928
930		929		930		929
931		930		931		930
932		931		932		931
933		932		933		932
934		933		934		933
935		934		935		934
936		935		936		935
937		936		937		936
938		937		938		937
939		938		939		938
940		939		940		939
941		940		941		940
942		941		942		941
943		942		943		942
944		943		944		943
945		944		945		944
946		945		946		945
947		946		947		946
948		947		948		947
949		948		949		948
950		949		950		949
951		950		951		950
952		951		952		951
953		952		953		952
954		953		954		953
955		954		955		954
956		955		956		955
957		956		957		956
958		957		958		957
959		958		959		958
960		959		960		959
961		960		961		960
962		961		962		961
963		962		963		962
964		963		964		963
965		964		965		964
966		965		966		965
967		966		967		966
968		967		968		967
969		968		969		968
970		969		970		969
971		970		971		970
972		971		972		971
973		972		973		972
974		973		974		973
975		974		975		974
976		975		976		975
977		976		977		976
978		977		978		977
979		978		979		978
980		979		980		979
981		980		981		980
982		981		982		981
983		982		983		982
984		983		984		983
985		984		985		984
986		985		986		985
987		986		987		986
988		987		988		987
989		988		989		988
990		989		990		989
991		990		991		990
992		991		992		991
993		992		993		992
994		993		994		993
995		994		995		994
996		995		996		995
997		996		997		996
998		997		998		997
999		998		999		998
1000		999		1000		999
1001		1000		1001		1000
1002		1001		1002		1001
1003		1002		1003		1002
1004		1003		1004		1003
1005		1004		1005		1004
1006		1005		1006		1005
1007		1006		1007		1006
1008		1007		1008		1007
1009		1008		1009		1008
1010		1009		1010		1009
1011		1010		1011		1010
1012		1011		1012		1011
1013		1012		1013		1012
1014		1013		1014		1013
1015		1014		1015		1014
1016		1015		1016		1015
1017		1016		1017		1016
1018		1017		1018		1017
1019		1018		1019		1018
1020		1019		1020		1019
1021		1020		1021		1020
1022		1021		1022		1021
1023		1022		1023		1022
1024		1023		1024		1023
1025		1024		1025		1024
1026		1025		1026		1025
1027		1026		1027		1026
1028		1027		1028		1027
1029		1028		1029		1028
1030		1029		1030		1029
1031		1030		1031		1030
1032		1031		1032		1031
1033		1032		1033		1032
1034		1033		1034		1033
1035		1034		1035		1034
1036		1035		1036		1035
1037		1036		1037		1036
1038		1037		1038		1037
1039		1038		1039		1038
1040		1039		1040		1039
1041		1040		1041		1040
1042		1041		1042		1041
1043		1042		1043		1042
1044		1043		1044		1043
1045		1044		1045		1044
1046		1045		1046		1045
1047		1046		1047		1046
1048		1047		1048		1047
1049		1048		1049		1048
1050		1049		1050		1049
1051		1050		1051		1050
1052		1051		1052		1051
1053		1052		1053		1052
1054		1053		1054		1053
1055		1054		1055		1054
1056		1055		1056		1055
1057		1056		1057		1056
1058		1057		1058		1057
1059		1058		1059		1058
1060		1059		1060		1059
1061		1060		1061		1060
1062		1061		1062		1061
1063		1062		1063		1062
1064		1063		1064		1063
1065		1064		1065		1064
1066		1065		1066		1065
1067		1066		1067		1066
1068		1067		1068		1067
1069		1068		1069		1068
1070		1069		1070		1069
1071		1070		1071		1070
1072		1071		1072		1071
1073		1072		1073		1072
1074		1073		1074		1073
1075		1074		1075		1074
1076		1075		1076		1075
1077		1076		1077		1076
1078		1077		1078		1077
1079		1078		1079		1078
1080		1079		1080		1079
1081		1080		1081		1080
1082		1081		1082		1081
1083		1082		1083		1082
1084		1083		1084		1083
1085		1084		1085		1084
1086		1085		1086		1085
1087		1086		1087		1086
1088		1087		1088		1087
1089		1088		1089		1088
1090		1089		1090		1089
1091		1090		1091		1090
1092		1091		1092		1091
1093		1092		1093		1092
1094		1093		1094		1093
1095		1094		1095		1094
1096		1095		1096		1095
1097		1096		1097		1096
1098		1097		1098		1097
1099		1098		1099		1098
1100		1099		1100		1099
		1100				1100

## Sheet: Fig. 2f
350.973	747.929	748.051	748.61	747.929	748.733	350.955	646.769	646.887	647.214	646.769	647.332
350.873	769.94	770.066	770.645	769.94	770.77	350.855	653.794	653.915	654.254	653.794	654.375
350.773	766.662	766.79	767.391	766.662	767.519	350.755	660.35	660.475	660.826	660.35	660.951
350.673	742.777	742.908	743.531	742.777	743.662	350.655	623.82	623.948	624.313	623.82	624.44
350.573	745.119	745.253	745.899	745.119	746.033	350.554	658.009	658.139	658.518	658.009	658.649
350.473	757.295	757.433	758.103	757.295	758.241	350.455	650.047	650.181	650.575	650.047	650.708
350.373	766.662	766.803	767.499	766.662	767.639	350.355	653.325	653.462	653.872	653.325	654.009
350.273	762.447	762.591	763.314	762.447	763.458	350.255	640.212	640.352	640.778	640.212	640.918
350.173	739.03	739.178	739.928	739.03	740.076	350.155	670.654	670.797	671.241	670.654	671.384
350.073	749.802	749.953	750.733	749.802	750.884	350.054	652.389	652.536	652.997	652.389	653.144
349.973	758.7	758.856	759.665	758.7	759.82	349.955	646.3	646.451	646.931	646.3	647.082
349.873	739.499	739.658	740.5	739.499	740.658	349.855	655.199	655.353	655.853	655.199	656.008
349.773	717.019	717.182	718.057	717.019	718.22	349.755	673.464	673.622	674.143	673.464	674.301
349.673	760.105	760.272	761.183	760.105	761.35	349.655	655.199	655.361	655.904	655.199	656.066
349.573	757.764	757.935	758.883	757.764	759.054	349.554	632.25	632.417	632.983	632.25	633.149
349.473	753.08	753.256	754.243	753.08	754.418	349.455	651.92	652.091	652.681	651.92	652.852
349.373	775.56	775.741	776.768	775.56	776.948	349.355	628.504	628.679	629.294	628.504	629.47
349.273	777.902	778.087	779.157	777.902	779.342	349.255	657.072	657.252	657.894	657.072	658.074
349.173	753.08	753.27	754.386	753.08	754.575	349.155	664.565	664.75	665.42	664.565	665.605
349.073	762.915	763.11	764.273	762.915	764.468	349.054	660.819	661.008	661.708	660.819	661.898
348.973	760.105	760.305	761.518	760.105	761.718	348.955	647.237	647.432	648.163	647.237	648.357
348.873	759.637	759.842	761.108	759.637	761.313	348.855	635.997	636.197	636.961	635.997	637.161
348.773	752.612	752.823	754.144	752.612	754.354	348.755	665.502	665.707	666.506	665.502	666.711
348.673	769.004	769.22	770.6	769.004	770.816	348.655	672.059	672.269	673.105	672.059	673.316
348.573	788.205	788.428	789.869	788.205	790.091	348.554	658.945	659.162	660.037	658.945	660.253
348.473	750.739	750.967	752.474	750.739	752.702	348.455	641.149	641.371	642.287	641.149	642.509
348.373	790.079	790.313	791.889	790.079	792.123	348.355	639.275	639.504	640.463	639.275	640.692
348.273	763.852	764.093	765.741	763.852	765.982	348.255	672.059	672.294	673.299	672.059	673.534
348.173	757.764	758.011	759.736	757.764	759.984	348.155	661.287	661.529	662.582	661.287	662.824
348.073	779.307	779.562	781.368	779.307	781.623	348.054	666.907	667.156	668.261	666.907	668.509
347.973	770.877	771.139	773.031	770.877	773.293	347.955	629.44	629.696	630.855	629.44	631.111
347.873	777.434	777.703	779.686	777.434	779.956	347.855	641.617	641.88	643.097	641.617	643.36
347.773	769.94	770.217	772.297	769.94	772.574	347.755	671.122	671.393	672.671	671.122	672.942
347.673	774.155	774.441	776.622	774.155	776.907	347.655	656.604	656.882	658.226	656.604	658.504
347.573	770.409	770.702	772.992	770.409	773.286	347.554	658.009	658.295	659.708	658.009	659.995
347.473	787.269	787.571	789.976	787.269	790.278	347.455	630.845	631.141	632.627	630.845	632.922
347.373	794.294	794.605	797.132	794.294	797.443	347.355	658.945	659.249	660.814	658.945	661.117
347.273	768.067	768.387	771.045	768.067	771.365	347.255	651.452	651.765	653.413	651.452	653.726
347.173	803.66	803.99	806.786	803.66	807.116	347.155	656.135	656.458	658.194	656.135	658.517
347.073	787.737	788.077	791.019	787.737	791.359	347.054	677.679	678.011	679.841	677.679	680.174
346.973	819.116	819.466	822.565	819.116	822.915	346.955	676.742	677.085	679.016	676.742	679.358
346.873	805.534	805.895	809.16	805.534	809.521	346.855	702.969	703.322	705.36	702.969	705.714
346.773	783.522	783.894	787.338	783.522	787.71	346.755	695.944	696.308	698.461	695.944	698.826
346.673	786.332	786.716	790.349	786.332	790.733	346.655	690.792	691.168	693.443	690.792	693.819
346.573	807.407	807.803	811.639	807.407	812.035	346.554	708.12	708.508	710.915	708.12	711.303
346.473	787.737	788.146	792.198	787.737	792.607	346.455	680.489	680.889	683.436	680.489	683.836
346.373	795.699	796.121	800.405	795.699	800.826	346.355	661.287	661.701	664.397	661.287	664.811
346.273	762.915	763.351	767.883	762.915	768.318	346.255	665.034	665.461	668.318	665.034	668.745
346.173	788.205	782.567	787.364	782.117	787.814	346.155	664.097	664.538	667.568	664.097	668.009
346.073	795.23	781.778	786.861	781.314	787.325	346.054	672.059	672.514	675.73	672.059	676.186
345.973	790.079	780.981	786.369	780.501	786.849	345.955	672.059	672.53	675.945	672.059	676.416
345.873	804.129	780.174	785.89	779.678	786.386	345.855	671.122	671.609	675.238	671.122	675.725
345.773	809.28	779.358	785.428	778.846	785.94	345.755	690.324	690.827	694.687	690.324	695.191
345.673	791.484	778.535	784.984	778.005	785.514	345.655	673.932	674.453	678.561	673.932	679.082
345.573	770.877	777.702	784.561	777.154	785.109	345.554	686.577	687.116	691.492	686.577	692.031
345.473	776.965	776.86	784.159	776.292	784.727	345.455	657.54	658.098	662.764	657.54	663.322
345.373	803.192	776.007	783.783	775.42	784.37	345.355	668.312	668.89	673.868	668.312	674.445
345.273	777.902	775.147	783.437	774.538	784.045	345.255	672.995	673.593	678.91	672.995	679.508
345.173	777.434	774.276	783.123	773.647	783.753	345.155	665.034	665.653	671.335	665.034	671.955
345.073	794.294	773.397	782.845	772.744	783.497	345.054	684.235	684.877	690.956	684.235	691.598
344.973	756.359	772.508	782.609	771.832	783.285	344.955	701.095	701.761	708.269	701.095	708.935
344.873	802.255	771.61	782.418	770.909	783.118	344.855	684.235	684.926	691.901	684.235	692.591
344.773	806.939	770.704	782.279	769.977	783.006	344.755	661.755	662.471	669.954	661.755	670.67
344.673	800.85	769.79	782.2	769.036	782.954	344.655	682.83	683.573	691.608	682.83	692.351
344.573	795.23	768.869	782.186	768.086	782.969	344.554	670.185	670.957	679.593	670.185	680.364
344.473	794.762	767.94	782.246	767.128	783.058	344.455	680.02	680.821	690.114	680.02	690.914
344.373	771.814	767.003	782.387	766.16	783.231	344.355	679.084	679.916	689.924	679.084	690.756
344.273	812.091	766.058	782.619	765.182	783.495	344.255	657.072	657.937	668.727	657.072	669.592
344.173	802.255	765.107	782.953	764.196	783.863	344.155	652.857	657.034	668.681	656.135	669.58
344.073	783.99	764.149	783.402	763.202	784.348	344.054	658.477	656.412	668.996	655.477	669.931
343.973	844.406	763.183	783.976	762.199	784.961	343.955	658.477	655.785	669.397	654.813	670.37
343.873	828.951	762.213	784.696	761.189	785.72	343.855	668.312	655.153	669.894	654.141	670.906
343.773	816.774	761.24	785.577	760.174	786.643	343.755	687.045	654.517	670.498	653.463	671.552
343.673	785.864	760.261	786.636	759.151	787.746	343.655	707.652	653.878	671.223	652.78	672.321
343.573	763.852	759.275	787.893	758.119	789.049	343.554	700.159	653.237	672.086	652.092	673.23
343.473	788.205	758.282	789.37	757.077	790.575	343.455	693.134	652.594	673.101	651.401	674.294
343.373	794.294	757.284	791.094	756.027	792.351	343.355	697.817	651.949	674.29	650.705	675.534
343.273	825.204	756.28	793.097	754.969	794.407	343.255	680.489	651.303	675.671	650.005	676.969
343.173	840.659	755.273	795.411	753.905	796.778	343.155	696.88	650.655	677.264	649.3	678.62
343.073	821.457	754.263	798.075	752.836	799.503	343.054	681.425	650.006	679.098	648.59	680.513
342.973	853.772	753.252	801.129	751.76	802.621	342.955	673.464	649.355	681.198	647.876	682.677
342.873	851.431	752.24	804.621	750.681	806.18	342.855	696.88	648.703	683.596	647.156	685.143
342.773	840.191	751.228	808.602	749.598	810.232	342.755	696.88	648.05	686.329	646.433	687.947
342.673	850.962	750.215	813.128	748.51	814.833	342.655	671.59	647.398	689.436	645.705	691.129
342.573	845.811	749.203	818.262	747.419	820.046	342.554	681.894	646.746	692.957	644.973	694.73
342.473	844.406	748.191	824.072	746.323	825.94	342.455	706.247	646.094	696.94	644.236	698.797
342.373	867.822	747.182	830.633	745.224	832.591	342.355	721.702	645.443	701.438	643.496	703.385
342.273	861.266	746.175	838.029	744.122	840.081	342.255	701.564	644.797	706.506	642.755	708.548
342.173	884.682	745.171	846.345	743.018	848.498	342.155	727.322	644.153	712.202	642.01	714.345
342.073	902.011	744.172	855.676	741.913	857.935	342.054	723.107	643.514	718.588	641.264	720.838
341.973	888.897	743.18	866.117	740.807	868.49	341.955	720.765	642.88	725.727	640.516	728.091
341.873	904.821	742.195	877.767	739.702	880.26	341.855	745.119	642.252	733.681	639.767	736.166
341.773	903.416	741.219	890.72	738.597	893.342	341.755	752.144	641.631	742.512	639.018	745.126
341.673	879.999	740.251	905.066	737.492	907.824	341.655	725.917	641.02	752.274	638.269	755.025
341.573	893.581	739.291	920.881	736.388	923.785	341.554	732.942	640.417	763.008	637.519	765.906
341.473	924.491	738.343	938.225	735.283	941.284	341.455	753.08	639.823	774.743	636.769	777.797
341.373	922.149	737.407	957.127	734.181	960.352	341.355	778.37	639.241	787.482	636.019	790.704
341.273	931.516	736.485	977.576	733.082	980.979	341.255	800.382	638.673	801.202	635.272	804.602
341.173	974.602	735.578	999.509	731.986	1003.1	341.155	783.99	638.121	815.835	634.529	819.427
341.073	984.906	734.69	1022.8	730.896	1026.59	341.054	814.432	637.585	831.266	633.789	835.062
340.973	1010.2	733.825	1047.24	729.812	1051.26	340.955	847.216	637.069	847.321	633.054	851.336
340.873	1022.37	732.983	1072.51	728.737	1076.76	340.855	852.367	636.575	863.765	632.325	868.015
340.773	1026.12	732.167	1098.18	727.671	1102.68	340.755	870.164	636.105	880.29	631.604	884.792
340.673	1064.05	731.378	1123.73	726.614	1128.5	340.655	863.139	635.663	896.522	630.891	901.294
340.573	1083.72	730.623	1148.54	725.569	1153.59	340.554	929.174	635.25	912.027	630.186	917.091
340.473	1126.81	729.904	1171.9	724.538	1177.27	340.455	928.237	634.872	926.328	629.493	931.707
340.373	1129.15	729.224	1193.06	723.523	1198.76	340.355	939.477	634.53	938.93	628.812	944.648
340.273	1206.9	728.586	1211.25	722.523	1217.31	340.255	977.412	634.227	949.345	628.144	955.428
340.173	1235.93	727.997	1225.74	721.545	1232.19	340.155	962.894	633.969	957.136	627.491	963.614
340.073	1273.87	727.465	1235.92	720.589	1242.79	340.054	947.907	633.756	961.947	626.852	968.851
339.973	1238.74	726.993	1241.31	719.659	1248.64	339.955	951.654	633.593	963.537	626.227	970.903
339.873	1262.63	726.582	1239.9	718.752	1247.73	339.855	971.792	633.481	958.139	625.615	966.005
339.773	1246.24	726.236	1224.9	717.869	1233.26	339.755	970.856	633.426	941.792	625.019	950.2
339.673	1221.88	725.959	1192.99	717.011	1201.94	339.655	949.781	633.433	915.652	624.438	924.647
339.573	1166.15	725.761	1147.75	716.175	1157.33	339.554	898.264	633.505	882.529	623.871	892.163
339.473	1108.08	725.639	1093.85	715.359	1104.13	339.455	902.479	633.646	845.648	623.316	855.978
339.373	1027.99	725.594	1036.21	714.559	1047.24	339.355	865.949	633.864	808.091	622.772	819.183
339.273	965.236	725.628	979.227	713.772	991.084	339.255	849.557	634.161	772.396	622.238	784.319
339.173	903.884	725.747	926.26	712.993	939.014	339.155	820.989	634.543	740.368	621.713	753.198
339.073	848.152	725.964	879.442	712.219	893.187	339.054	768.067	635.017	712.863	621.195	726.685
338.973	809.749	726.277	839.755	711.447	854.585	338.955	699.69	635.59	690.105	620.682	705.013
338.873	796.167	726.693	807.268	710.676	823.285	338.855	675.337	636.268	671.845	620.17	687.944
338.773	804.129	727.222	781.433	709.904	798.751	338.755	661.287	637.062	657.559	619.656	674.964
338.673	800.85	727.887	761.365	709.132	780.12	338.655	684.704	637.983	646.601	619.142	665.442
338.573	766.194	728.709	746.059	708.359	766.409	338.554	655.199	639.049	638.319	618.628	658.74
338.473	786.332	729.693	734.538	707.586	756.645	338.455	649.11	640.274	632.119	618.113	654.281
338.373	753.549	730.857	725.935	706.811	749.98	338.355	668.78	641.682	627.496	617.595	651.582
338.273	783.522	732.222	719.525	706.035	745.712	338.255	665.034	643.302	624.043	617.078	650.267
338.173	813.496	733.836	714.735	705.258	743.313	338.155	675.337	645.149	621.445	616.56	650.034
338.073	795.699	735.728	711.121	704.482	742.367	338.054	653.794	647.252	619.461	616.042	650.671
337.973	807.875	737.916	708.351	703.707	742.56	337.955	668.78	649.64	617.915	615.524	652.031
337.873	787.269	740.437	706.181	702.934	743.683	337.855	676.274	652.349	616.677	615.005	654.021
337.773	775.56	743.332	704.432	702.162	745.602	337.755	672.527	655.419	615.658	614.487	656.59
337.673	800.85	746.705	702.979	701.389	748.296	337.655	701.564	658.893	614.791	613.97	659.714
337.573	804.129	750.582	701.734	700.618	751.697	337.554	668.312	662.823	614.032	613.454	663.401
337.473	812.559	755.013	700.634	699.849	755.798	337.455	665.97	667.263	613.347	612.94	667.67
337.373	829.419	760.073	699.637	699.083	760.627	337.355	680.489	672.273	612.713	612.425	672.561
337.273	820.521	765.851	698.713	698.321	766.243	337.255	696.88	677.928	612.117	611.913	678.132
337.173	836.912	772.559	697.84	697.562	772.837	337.155	676.274	684.354	611.548	611.402	684.5
337.073	845.811	780.205	697.006	696.808	780.403	337.054	691.26	691.591	610.998	610.894	691.695
336.973	838.317	788.911	696.201	696.059	789.053	336.955	691.729	699.728	610.462	610.387	699.803
336.873	827.077	798.813	695.417	695.315	798.915	336.855	715.614	708.865	609.937	609.883	708.918
336.773	846.279	810.126	694.65	694.576	810.199	336.755	715.614	719.102	609.422	609.383	719.141
336.673	853.304	823.143	693.896	693.842	823.196	336.655	712.335	730.545	608.916	608.888	730.573
336.573	854.709	837.906	693.155	693.116	837.945	336.554	717.487	743.296	608.417	608.396	743.317
336.473	883.746	854.615	692.424	692.395	854.643	336.455	725.917	757.455	607.924	607.909	757.47
336.373	857.987	873.479	691.705	691.684	873.501	336.355	739.967	773.106	607.438	607.427	773.118
336.273	903.884	894.909	690.995	690.979	894.925	336.255	748.397	790.317	606.959	606.951	790.326
336.173	930.579	919.141	690.297	690.285	919.153	336.155	766.194	809.123	606.488	606.482	809.129
336.073	902.947	946.19	689.611	689.603	946.199	336.054	783.99	829.611	606.025	606.02	829.616
335.973	914.187	976.2	688.937	688.931	976.206	335.955	776.965	851.613	605.571	605.567	851.617
335.873	964.767	1009.25	688.275	688.27	1009.26	335.855	811.622	874.95	605.126	605.123	874.952
335.773	1028.93	1045.66	687.627	687.623	1045.67	335.755	812.559	899.362	604.692	604.69	899.364
335.673	1012.07	1085.03	686.997	686.994	1085.03	335.655	854.709	924.48	604.269	604.267	924.482
335.573	1044.38	1126.86	686.385	686.383	1126.87	335.554	878.594	949.819	603.859	603.858	949.82
335.473	1116.04	1170.61	685.793	685.791	1170.61	335.455	945.566	974.773	603.464	603.463	974.774
335.373	1146.48	1215.45	685.224	685.223	1215.45	335.355	981.159	998.635	603.088	603.087	998.636
335.273	1195.66	1260.11	684.681	684.68	1260.11	335.255	1000.36	1020.62	602.733	602.732	1020.62
335.173	1286.98	1303.08	684.166	684.166	1303.08	335.155	1043.45	1039.89	602.399	602.399	1039.89
335.073	1344.12	1342.77	683.686	683.685	1342.77	335.054	1072.48	1055.65	602.09	602.09	1055.65
334.973	1396.1	1377.5	683.242	683.242	1377.5	334.955	1073.42	1066.97	601.808	601.807	1066.97
334.873	1397.04	1405.38	682.839	682.839	1405.38	334.855	1073.42	1073.3	601.551	601.551	1073.3
334.773	1419.99	1424.02	682.476	682.476	1424.02	334.755	1091.69	1073.09	601.321	601.321	1073.09
334.673	1434.51	1433.22	682.156	682.156	1433.22	334.655	1054.22	1058.99	601.119	601.119	1058.99
334.573	1406.41	1426.1	681.878	681.878	1426.1	334.554	1044.85	1027.8	600.942	600.942	1027.8
334.473	1444.34	1388.44	681.641	681.641	1388.44	334.455	1025.65	983.496	600.79	600.79	983.496
334.373	1374.56	1319.28	681.448	681.448	1319.28	334.355	1000.83	931.177	600.661	600.661	931.177
334.273	1266.37	1229.59	681.295	681.295	1229.59	334.255	985.842	876.081	600.556	600.556	876.081
334.173	1181.61	1132.62	681.175	681.175	1132.62	334.155	965.704	822.711	600.472	600.471	822.711
334.073	1086.53	1037.9	681.084	681.083	1037.9	334.054	906.226	774.315	600.408	600.408	774.315
333.973	966.172	952.327	681.015	681.015	952.327	333.955	831.292	732.755	600.362	600.362	732.755
333.873	893.581	881.244	680.963	680.963	881.244	333.855	806.939	698.862	600.329	600.329	698.862
333.773	824.736	825.071	680.923	680.923	825.071	333.755	751.207	672.43	600.307	600.307	672.43
333.673	761.042	782.049	680.891	680.891	782.049	333.655	687.514	652.216	600.294	600.294	652.216
333.573	720.297	750.24	680.863	680.863	750.24	333.554	641.617	637.144	600.286	600.286	637.144
333.473	704.842	727.424	680.837	680.837	727.424	333.455	632.719	626.143	600.28	600.28	626.143
333.373	695.944	712.151	680.813	680.813	712.151	333.355	602.277	618.253	600.276	600.276	618.253
333.273	707.652	701.667	680.789	680.789	701.667	333.255	603.214	612.674	600.272	600.272	612.674
333.173	679.084	694.53	680.766	680.766	694.53	333.155	615.39	608.776	600.268	600.268	608.776
333.073	698.754	689.733	680.743	680.743	689.733	333.054	587.29	606.078	600.266	600.265	606.078
332.973	709.994	686.56	680.721	680.721	686.56	332.955	603.214	604.223	600.263	600.263	604.223
332.873	697.349	684.56	680.701	680.701	684.56	332.855	608.365	602.954	600.26	600.26	602.954
332.773	690.324	683.224	680.681	680.681	683.224	332.755	605.555	602.092	600.258	600.258	602.092
332.673	677.21	682.333	680.662	680.662	682.333	332.655	616.795	601.517	600.256	600.256	601.517
332.573	680.489	681.738	680.642	680.642	681.738	332.554	590.569	601.124	600.255	600.255	601.124
332.473	702.969	681.346	680.622	680.622	681.346	332.455	592.91	600.854	600.254	600.254	600.854
332.373	687.514	681.089	680.604	680.604	681.089	332.355	604.619	600.669	600.253	600.253	600.669
332.273	692.197	680.911	680.585	680.585	680.911	332.255	586.354	600.541	600.252	600.252	600.541
332.173	676.742	680.786	680.567	680.567	680.786	332.155	559.659	600.453	600.251	600.251	600.453
332.073	667.375	680.696	680.549	680.549	680.696	332.054	593.847	600.391	600.25	600.25	600.391
331.973	677.21	680.631	680.53	680.53	680.631	331.955	600.404	600.349	600.249	600.249	600.349
331.873	659.414	680.581	680.511	680.511	680.581	331.855	589.164	600.319	600.249	600.249	600.319
331.773	663.16	680.54	680.492	680.492	680.54	331.755	609.77	600.297	600.248	600.248	600.297
331.673	685.172	680.506	680.473	680.473	680.506	331.655	604.619	600.283	600.248	600.248	600.283
331.573	695.007	680.476	680.453	680.453	680.476	331.554	586.354	586.379	586.354	586.354	586.379
331.473	675.337	680.451	680.435	680.435	680.451	331.455	599.935	599.954	599.935	599.935	599.954
331.373	679.552	680.427	680.416	680.416	680.427	331.355	589.632	589.645	589.632	589.632	589.645
331.273	674.869	680.405	680.397	680.397	680.405	331.255	586.822	586.832	586.822	586.822	586.832
331.173	673.932	680.383	680.377	680.377	680.383	331.155	588.695	588.703	588.695	588.695	588.703
331.073	685.172	680.362	680.358	680.358	680.362	331.054	584.48	584.486	584.48	584.48	584.486
330.973	666.439	680.341	680.338	680.338	680.341	330.955	579.797	579.801	579.797	579.797	579.801
330.873	666.907	680.321	680.318	680.318	680.321	330.855	566.684	566.687	566.684	566.684	566.687
330.773	682.362	680.3	680.298	680.298	680.3	330.755	579.797	579.799	579.797	579.797	579.799
330.673	669.717	680.28	680.278	680.278	680.28	330.655	588.227	588.229	588.227	588.227	588.229
330.573	682.362	680.259	680.258	680.258	680.259	330.554	572.304	572.305	572.304	572.304	572.305
330.473	702.969	680.238	680.238	680.238	680.238	330.455	587.29	587.291	587.29	587.29	587.291
330.373	680.957	680.219	680.219	680.219	680.219	330.355	598.062	598.063	598.062	598.062	598.063
330.273	643.022	680.2	680.199	680.199	680.2	330.255	595.252	595.253	595.252	595.252	595.253
330.173	646.769	680.18	680.18	680.18	680.18	330.155	583.544	583.544	583.544	583.544	583.544
330.073	666.907	680.16	680.16	680.16	680.16	330.054	580.734	580.734	580.734	580.734	580.734
329.973	689.387	680.14	680.14	680.14	680.14	329.955	601.809	601.809	601.809	601.809	601.809
329.873	658.945	680.121	680.12	680.12	680.121	329.855	584.012	584.012	584.012	584.012	584.012
329.773	647.705	680.101	680.101	680.101	680.101	329.755	572.304	572.304	572.304	572.304	572.304
329.673	674.869	680.081	680.081	680.081	680.081	329.655	567.62	567.62	567.62	567.62	567.62
329.573	669.717	680.061	680.061	680.061	680.061	329.554	597.594	597.594	597.594	597.594	597.594
329.473	665.502	680.04	680.04	680.04	680.04	329.455	586.354	586.354	586.354	586.354	586.354
329.373	653.325	680.02	680.02	680.02	680.02	329.355	591.974	591.974	591.974	591.974	591.974
329.273	688.919	679.999	679.999	679.999	679.999	329.255	589.632	589.632	589.632	589.632	589.632
329.173	684.704	679.979	679.979	679.979	679.979	329.155	580.265	580.265	580.265	580.265	580.265
329.073	702.032	679.958	679.958	679.958	679.958	329.054	589.632	589.632	589.632	589.632	589.632
328.973	685.64	679.939	679.939	679.939	679.939	328.955	597.125	597.125	597.125	597.125	597.125
328.873	674.4	679.921	679.921	679.921	679.921	328.855	604.15	604.15	604.15	604.15	604.15
328.773	650.047	679.901	679.901	679.901	679.901	328.755	563.405	563.405	563.405	563.405	563.405
328.673	679.552	679.882	679.882	679.882	679.882	328.655	584.012	584.012	584.012	584.012	584.012
328.573	683.299	679.863	679.863	679.863	679.863	328.554	591.505	591.505	591.505	591.505	591.505
328.473	669.717	679.844	679.844	679.844	679.844	328.455	597.125	597.125	597.125	597.125	597.125
328.373	644.427	679.824	679.824	679.824	679.824	328.355	589.164	589.164	589.164	589.164	589.164
328.273	687.514	679.805	679.805	679.805	679.805	328.255	615.859	615.859	615.859	615.859	615.859
328.173	691.26	679.786	679.786	679.786	679.786	328.155	581.202	581.202	581.202	581.202	581.202
328.073	683.767	679.767	679.767	679.767	679.767	328.054	575.582	575.582	575.582	575.582	575.582
327.973	672.527	679.749	679.749	679.749	679.749	327.955	602.277	602.277	602.277	602.277	602.277
327.873	684.704	679.73	679.73	679.73	679.73	327.855	593.847	593.847	593.847	593.847	593.847
327.773	693.602	679.711	679.711	679.711	679.711	327.755	566.684	566.684	566.684	566.684	566.684
327.673	699.222	679.694	679.694	679.694	679.694	327.655	571.835	571.835	571.835	571.835	571.835
327.573	675.337	679.677	679.677	679.677	679.677	327.554	598.53	598.53	598.53	598.53	598.53
327.473	678.147	679.66	679.66	679.66	679.66	327.455	600.872	600.872	600.872	600.872	600.872
327.373	669.717	679.643	679.643	679.643	679.643	327.355	589.164	589.164	589.164	589.164	589.164
327.273	674.869	679.626	679.626	679.626	679.626	327.255	575.582	575.582	575.582	575.582	575.582
327.173	683.299	679.609	679.609	679.609	679.609	327.155	591.037	591.037	591.037	591.037	591.037
327.073	674.4	679.592	679.592	679.592	679.592	327.054	592.442	592.442	592.442	592.442	592.442
326.973	680.957	679.575	679.575	679.575	679.575	326.955	577.455	577.455	577.455	577.455	577.455
326.873	656.604	679.558	679.558	679.558	679.558	326.855	589.632	589.632	589.632	589.632	589.632
326.773	681.425	679.541	679.541	679.541	679.541	326.755	584.012	584.012	584.012	584.012	584.012
326.673	686.577	679.524	679.524	679.524	679.524	326.655	584.012	584.012	584.012	584.012	584.012
326.573	701.095	679.507	679.507	679.507	679.507	326.554	582.139	582.139	582.139	582.139	582.139
326.473	690.324	679.492	679.492	679.492	679.492	326.455	610.707	610.707	610.707	610.707	610.707
326.373	675.805	679.477	679.477	679.477	679.477	326.355	604.619	604.619	604.619	604.619	604.619
326.273	681.425	679.462	679.462	679.462	679.462	326.255	581.67	581.67	581.67	581.67	581.67
326.173	672.995	679.447	679.447	679.447	679.447	326.155	580.734	580.734	580.734	580.734	580.734
326.073	705.779	679.432	679.432	679.432	679.432	326.054	556.849	556.849	556.849	556.849	556.849
325.973	702.969	679.418	679.418	679.418	679.418	325.955	557.317	557.317	557.317	557.317	557.317
325.873	713.74	679.406	679.406	679.406	679.406	325.855	577.924	577.924	577.924	577.924	577.924
325.773	676.274	679.396	679.396	679.396	679.396	325.755	571.835	571.835	571.835	571.835	571.835
325.673	676.742	679.385	679.385	679.385	679.385	325.655	592.91	592.91	592.91	592.91	592.91
325.573	664.565	679.375	679.375	679.375	679.375	325.554	595.252	595.252	595.252	595.252	595.252
325.473	656.604	679.365	679.365	679.365	679.365	325.455	588.227	588.227	588.227	588.227	588.227
325.373	682.83	679.354	679.354	679.354	679.354	325.355	587.759	587.759	587.759	587.759	587.759
325.273	694.539	679.344	679.344	679.344	679.344	325.255	600.872	600.872	600.872	600.872	600.872
325.173	676.742	679.335	679.335	679.335	679.335	325.155	583.075	583.075	583.075	583.075	583.075
325.073	679.084	679.325	679.325	679.325	679.325	325.054	587.759	587.759	587.759	587.759	587.759
324.973	680.957	679.316	679.316	679.316	679.316	324.955	570.43	570.43	570.43	570.43	570.43
324.873	698.754	679.306	679.306	679.306	679.306	324.855	589.164	589.164	589.164	589.164	589.164
324.773	669.717	679.298	679.298	679.298	679.298	324.755	595.72	595.72	595.72	595.72	595.72
324.673	673.464	679.29	679.29	679.29	679.29	324.655	599.467	599.467	599.467	599.467	599.467
324.573	677.679	679.281	679.281	679.281	679.281	324.554	609.77	609.77	609.77	609.77	609.77
324.473	696.412	679.273	679.273	679.273	679.273	324.455	589.632	589.632	589.632	589.632	589.632
324.373	693.602	679.266	679.266	679.266	679.266	324.355	598.062	598.062	598.062	598.062	598.062
324.273	711.867	679.259	679.259	679.259	679.259	324.255	586.354	586.354	586.354	586.354	586.354
324.173	685.172	679.255	679.255	679.255	679.255	324.155	579.329	579.329	579.329	579.329	579.329
324.073	689.387	679.25	679.25	679.25	679.25	324.054	582.139	582.139	582.139	582.139	582.139
323.973	690.792	679.247	679.247	679.247	679.247	323.955	586.822	586.822	586.822	586.822	586.822
323.873	704.842	679.244	679.244	679.244	679.244	323.855	566.684	566.684	566.684	566.684	566.684
323.773	687.514	679.242	679.242	679.242	679.242	323.755	586.354	586.354	586.354	586.354	586.354
323.673	686.109	679.241	679.241	679.241	679.241	323.655	596.189	596.189	596.189	596.189	596.189
323.573	684.235	679.24	679.24	679.24	679.24	323.554	592.91	592.91	592.91	592.91	592.91
323.473	686.577	679.24	679.24	679.24	679.24	323.455	608.834	608.834	608.834	608.834	608.834
323.373	672.527	679.24	679.24	679.24	679.24	323.355	618.2	618.2	618.2	618.2	618.2
323.273	678.615	678.615	678.615	678.615	678.615	323.255	593.847	593.847	593.847	593.847	593.847
323.173	657.072	657.072	657.072	657.072	657.072	323.155	578.392	578.392	578.392	578.392	578.392
323.073	674.869	674.869	674.869	674.869	674.869	323.054	603.682	603.682	603.682	603.682	603.682
322.973	693.134	693.134	693.134	693.134	693.134	322.955	575.582	575.582	575.582	575.582	575.582

## Sheet: Fig. 2g
	Cu foil	Cu2O	CuO	PdCu/TiO2	PdCu/TiO2-after reaction
8782.53	0.00132	0.00159	0.00101	0.00646	0.0067
8786.63	0.00115	0.00145	0.00089004	0.00969	0.00607
8790.32	0.000995091	0.00128	0.00084488	0.0127	0.0055
8794.27	0.000895535	0.0011	0.000776723	-0.000209229	0.00489
8798.19	0.000760664	0.000889174	0.000657042	0.01352	0.00397
8802.26	0.000685784	0.000765329	0.000523681	0.000558493	0.00639
8806.23	0.000504786	0.000716041	0.000460954	0.013	0.00434
8810.42	0.000502387	0.000535098	0.000461087	0.00061493	0.00578
8814.35	0.000389012	0.00040378	0.000437897	0.00646	0.00215
8818.4	0.000321938	0.000244937	0.00044426	-0.00494	-0.0026
8822.38	0.000239709	0.000173414	0.000314236	-0.01481	-0.00981
8826.36	0.000103018	6.66114e-05	0.000143518	-0.0091	-0.01196
8830.12	4.25123e-05	-6.56895e-05	8.39493e-05	-0.00164	-0.01165
8834.15	-4.24984e-05	-0.000126477	1.88754e-05	-0.01248	-0.01059
8838.18	-2.8748e-05	-0.000146429	-0.0001079	-0.00765	-0.01035
8842.37	-0.000186019	-0.000260076	-0.000206151	0.0063	-0.00368
8846.33	-0.00025641	-0.000407357	-0.000313568	0.0042	-0.00102
8850.41	-0.000393601	-0.000476055	-0.00041047	0.0105	-0.000592603
8854.34	-0.000498355	-0.000547591	-0.000498699	0.00376	0.00123
8858.32	-0.000517256	-0.000594175	-0.00060724	-0.00964	0.00853
8862.07	-0.000521325	-0.000634579	-0.000645907	0.01232	0.01258
8866.2	-0.000644375	-0.000739529	-0.000697642	0.00295	0.01361
8870.11	-0.000830505	-0.000851765	-0.000771146	-0.00495	0.01016
8874.22	-0.000884578	-0.000999396	-0.000810555	0.01037	0.00757
8878.29	-0.000909067	-0.00115	-0.000955905	-0.00238	0.00242
8882.36	-0.00103	-0.00113	-0.000862889	-0.00555	0.00109
8886.43	-0.000985088	-0.00119	-0.000810556	-0.0065	-0.00117
8890.44	-0.00109	-0.00122	-0.000865741	-0.00176	-0.000604464
8894.22	-0.00117	-0.0012	-0.000842336	0.00456	0.0034
8898.12	-0.00113	-0.00121	-0.000775371	-0.00454	0.0023
8901.98	-0.00116	-0.00119	-0.000791477	-0.01437	-0.00421
8906.19	-0.00117	-0.00116	-0.000857724	0.0061	-0.00946
8910.33	-0.00118	-0.00113	-0.000809671	-0.00673	-0.01122
8914.39	-0.00112	-0.00106	-0.000753939	0.00142	-0.01323
8918.5	-0.00111	-0.000925707	-0.000678983	-0.01408	-0.01226
8922.3	-0.00101	-0.000850272	-0.000607217	-0.00252	-0.00886
8926.38	-0.000944044	-0.000709671	-0.000528718	-0.01219	-0.00403
8930.15	-0.000739764	-0.000566275	-0.000444005	-0.00451	-0.00376
8934.12	-0.000594845	-0.000380649	-0.000244979	0.00673	-0.0037
8938.09	-0.000344373	-0.000169499	5.53153e-05	0.01266	0.00358
8942.15	-1.79886e-06	0.000146161	0.000418058	0.00115	0.00954
8946.24	0.000398693	0.000614609	0.00083719	-0.00847	0.00798
8950.3	0.000934899	0.00119	0.00137	-0.00356	0.00476
8954.29	0.00174	0.00197	0.00214	0.01484	0.01184
8958.35	0.00284	0.00314	0.00324	0.01156	0.01855
8959.28	0.00316	0.00344	0.00351	0.01247	0.02002
8960.24	0.00352	0.00384	0.00395	0.00637	0.02267
8961.24	0.00394	0.00428	0.0045	0.01475	0.02517
8962.16	0.00445	0.00474	0.00495	0.01495	0.02535
8963.12	0.00498	0.00523	0.00537	0.01515	0.02553
8964.12	0.00561	0.00585	0.00587	0.0176	0.02641
8965	0.00624	0.00645	0.00635	0.01977	0.02938
8965.81	0.00679	0.00708	0.00683	0.01983	0.03188
8966.39	0.00725	0.00759	0.00723	0.01944	0.03169
8967.16	0.00804	0.00827	0.00776	0.01982	0.03036
8967.85	0.00878	0.00904	0.00829	0.02016	0.02916
8968.58	0.00965	0.00995	0.00893	0.02053	0.02789
8969.23	0.01061	0.01077	0.00951	0.02621	0.02676
8969.92	0.01186	0.01193	0.01032	0.02781	0.02871
8970.58	0.01312	0.01315	0.01113	0.02932	0.03444
8971.35	0.01485	0.01487	0.01232	0.03239	0.03716
8972.04	0.01668	0.01666	0.0134	0.03516	0.0396
8972.7	0.01874	0.01874	0.01458	0.03777	0.05042
8973.35	0.02157	0.0214	0.01593	0.039	0.05007
8974.2	0.02665	0.02595	0.01818	0.04011	0.04963
8974.89	0.0326	0.0313	0.02042	0.04103	0.04926
8975.59	0.04214	0.0381	0.02331	0.04645	0.04889
8976.28	0.05555	0.0477	0.02765	0.05184	0.05096
8977.01	0.08014	0.0604	0.03369	0.06869	0.05859
8977.67	0.11915	0.07612	0.04107	0.07934	0.06656
8978.4	0.19016	0.10459	0.0474	0.08649	0.07967
8979.17	0.29641	0.15761	0.0544	0.12109	0.09112
8979.87	0.37916	0.23743	0.06529	0.14632	0.11997
8980.56	0.42505	0.35947	0.08165	0.1587	0.14413
8981.3	0.44569	0.4883	0.10639	0.18149	0.17404
8981.91	0.45011	0.51127	0.13318	0.20995	0.1934
8982.76	0.45118	0.47643	0.19333	0.23889	0.23345
8983.34	0.46013	0.45937	0.25294	0.27733	0.25645
8984.11	0.48832	0.46872	0.34953	0.31476	0.30054
8984.85	0.51524	0.50361	0.42702	0.3581	0.35095
8985.58	0.5404	0.53988	0.46672	0.41049	0.40013
8986.28	0.56632	0.57419	0.48023	0.46861	0.45227
8986.93	0.59656	0.60426	0.49113	0.52673	0.50124
8987.67	0.63923	0.64403	0.52406	0.59573	0.55937
8988.4	0.68847	0.6938	0.58056	0.65384	0.61268
8989.06	0.73981	0.73847	0.64034	0.71363	0.66961
8989.79	0.79807	0.79411	0.72231	0.78102	0.73744
8990.45	0.85667	0.85184	0.80518	0.85566	0.80487
8991.15	0.91395	0.92158	0.89995	0.92431	0.88461
8991.81	0.9592	0.98547	0.98059	0.99865	0.9544
8992.58	0.99569	1.0453	1.04865	1.06581	1.02866
8993.2	1.01269	1.07554	1.08756	1.12529	1.07149
8993.93	1.01724	1.10021	1.12356	1.16567	1.12733
8994.59	1.00845	1.11656	1.15707	1.19609	1.16001
8995.25	0.99368	1.12973	1.19051	1.20166	1.17847
8995.87	0.97926	1.13443	1.22657	1.22885	1.19394
8996.64	0.96001	1.12589	1.26289	1.22722	1.19857
8997.26	0.94813	1.10803	1.2767	1.23427	1.19974
8997.92	0.94244	1.08405	1.2729	1.22711	1.19647
8998.66	0.94544	1.05459	1.25226	1.22318	1.18812
8999.32	0.95584	1.02867	1.22947	1.214	1.1779
8999.9	0.97079	1.00969	1.20943	1.19307	1.16416
9000.67	0.99869	0.98703	1.17555	1.16317	1.13806
9001.29	1.01902	0.97195	1.1425	1.14335	1.11471
9002.03	1.03665	0.95743	1.09949	1.10082	1.08168
9002.65	1.04303	0.94903	1.06889	1.07146	1.05889
9003.46	1.03591	0.94645	1.03685	1.04091	1.03217
9004.12	1.02152	0.94804	1.01724	1.0268	1.00579
9004.82	1.00263	0.95135	0.99971	1.01663	0.98547
9005.44	0.98579	0.95533	0.98281	0.98774	0.966
9006.22	0.96893	0.96052	0.96651	0.97594	0.94821
9006.96	0.95419	0.96667	0.957	0.96386	0.93559
9007.66	0.94136	0.9744	0.9536	0.94426	0.92609
9008.28	0.93061	0.98071	0.95351	0.95767	0.91681
9009.09	0.91597	0.99057	0.95734	0.93339	0.91179
9009.83	0.90753	0.99747	0.96191	0.94043	0.90804
9010.53	0.90207	1.00069	0.96577	0.9393	0.90598
9011.19	0.89999	1.00088	0.96797	0.93003	0.90223
9011.89	0.90068	0.99915	0.96872	0.93006	0.90136
9012.59	0.90311	0.99656	0.9677	0.92688	0.8971
9013.25	0.90621	0.99461	0.96572	0.93506	0.89861
9014.1	0.91162	0.99245	0.96244	0.92809	0.89431
9014.8	0.91857	0.98966	0.95936	0.92939	0.89201
9015.43	0.92574	0.98493	0.9563	0.92174	0.89099
9016.17	0.93521	0.97633	0.95166	0.92256	0.88372
9016.91	0.94619	0.9658	0.94651	0.92002	0.87898
9017.64	0.959	0.95362	0.93924	0.9189	0.87344
9018.34	0.97081	0.94187	0.9313	0.90748	0.87326
9018.97	0.98176	0.93261	0.92263	0.91511	0.87449
9019.75	0.99306	0.92218	0.90918	0.90096	0.87279
9020.45	1.00363	0.91525	0.89568	0.90176	0.86598
9021.15	1.01395	0.90871	0.88437	0.89227	0.86024
9021.81	1.02416	0.90372	0.8745	0.88564	0.8543
9022.63	1.03626	0.89756	0.86284	0.86657	0.85126
9023.33	1.04432	0.89271	0.85491	0.86817	0.84562
9024.03	1.05097	0.88911	0.84877	0.86504	0.84789
9024.69	1.055	0.88623	0.84418	0.86606	0.8455
9025.35	1.05617	0.88415	0.84064	0.87496	0.84506
9026.02	1.05419	0.88256	0.83802	0.85739	0.84427
9026.68	1.04912	0.88155	0.83665	0.8626	0.8425
9027.46	1.04076	0.88104	0.83749	0.86337	0.8461
9028.12	1.03233	0.88119	0.84014	0.86793	0.84887
9029.06	1.01716	0.88233	0.84618	0.86193	0.8553
9030	1.00133	0.88487	0.85428	0.88172	0.86156
9030.97	0.98716	0.88883	0.86494	0.88984	0.86861
9031.83	0.97408	0.89377	0.87716	0.89332	0.88169
9032.85	0.96335	0.90156	0.88985	0.90407	0.89612
9033.78	0.95553	0.90977	0.90412	0.91583	0.90794
9034.8	0.9513	0.91752	0.91992	0.92985	0.92166
9035.78	0.94821	0.92579	0.93212	0.93945	0.93133
9036.75	0.9483	0.93479	0.94623	0.95854	0.94453
9037.81	0.95047	0.94407	0.96203	0.97038	0.95433
9038.78	0.95379	0.95262	0.9771	0.96651	0.96463
9039.8	0.95863	0.96168	0.99081	0.98323	0.97749
9040.74	0.96248	0.97049	1.00268	0.99335	0.98541
9041.76	0.9658	0.97948	1.01407	0.99821	0.99584
9042.81	0.96666	0.98818	1.0232	1.01254	1.00533
9043.75	0.96625	0.99591	1.03025	1.02971	1.01336
9044.85	0.96547	1.00361	1.03768	1.02223	1.01759
9045.87	0.96611	1.00843	1.04428	1.01757	1.0232
9046.89	0.96878	1.01111	1.05039	1.02302	1.02351
9047.75	0.97242	1.01155	1.05495	1.02126	1.02339
9048.92	0.97817	1.00942	1.05946	1.02553	1.02278
9049.9	0.98238	1.00651	1.06143	1.02439	1.02628
9050.77	0.98556	1.00382	1.06194	1.02531	1.02908
9051.98	0.98777	1.00037	1.05994	1.01999	1.0327
9053.04	0.98886	0.9982	1.05686	1.02265	1.03198
9053.94	0.98979	0.99685	1.05343	1.02873	1.03178
9055	0.99197	0.99597	1.04746	1.03137	1.03083
9055.98	0.99561	0.99545	1.0428	1.01884	1.02936
9056.97	1.00024	0.99497	1.03862	1.02266	1.03054
9058.02	1.00713	0.99425	1.03407	1.02625	1.03131
9059.09	1.01363	0.99305	1.02936	1.0202	1.02943
9060.07	1.01924	0.99169	1.02439	1.00692	1.02862
9061.09	1.02501	0.99012	1.02016	1.01261	1.02384
9061.88	1.02786	0.98897	1.01702	1.02178	1.01906
9062.9	1.03178	0.98805	1.01285	1.00995	1.01575
9063.92	1.03603	0.98789	1.00972	1.01928	1.01202
9064.98	1.04095	0.98846	1.00627	1.00077	1.00914
9065.93	1.04536	0.98939	1.00362	1.00243	1.00505
9066.95	1.0511	0.9908	1.00108	1.00906	1.00545
9067.85	1.05752	0.99229	0.99873	0.99399	1.00126
9068.76	1.06233	0.99393	0.99686	0.9967	1.00035
9069.78	1.06778	0.99595	0.99394	0.99117	0.99282
9070.57	1.07095	0.99748	0.99225	0.98752	0.991
9071.63	1.07373	0.99948	0.9901	0.99345	0.98461
9072.78	1.07299	1.00132	0.98784	0.98627	0.9848
9073.76	1.07019	1.00284	0.98648	0.98319	0.98058
9074.71	1.06567	1.00422	0.98516	0.97485	0.98167
9075.69	1.05868	1.00558	0.98392	0.97334	0.98517
9076.76	1.05071	1.00672	0.98257	0.97347	0.98548
9077.78	1.04075	1.00758	0.98177	0.97246	0.97952
9078.73	1.03305	1.00826	0.98102	0.97152	0.98044
9079.8	1.02377	1.00895	0.98051	0.96814	0.97427
9080.86	1.01608	1.00942	0.98026	0.9663	0.96862
9081.81	1.00891	1.00963	0.97986	0.96005	0.96643
9082.83	1.00158	1.00961	0.97937	0.96521	0.9675
9083.86	0.99529	1.00911	0.97869	0.95928	0.96532
9084.85	0.98999	1.0081	0.97801	0.95366	0.96678
9085.88	0.98521	1.00647	0.97717	0.9654	0.96799
9086.75	0.98338	1.00454	0.97637	0.96164	0.96808
9087.97	0.98009	1.00121	0.97567	0.95011	0.96864
9088.84	0.97815	0.99855	0.97535	0.96172	0.96898
9089.91	0.97442	0.99508	0.9753	0.96345	0.96913
9091.02	0.96884	0.99102	0.97545	0.96094	0.97119
9091.97	0.96271	0.98699	0.97551	0.9694	0.97416
9093.11	0.95595	0.98331	0.97546	0.96399	0.9772
9094.07	0.9499	0.98016	0.97512	0.95898	0.97678
9095.09	0.9442	0.97624	0.97486	0.9661	0.97762
9096.08	0.93916	0.97318	0.97461	0.97014	0.97719
9097	0.93585	0.97049	0.97439	0.96448	0.97421
9097.87	0.93449	0.968	0.97439	0.96642	0.97546
9099.02	0.93463	0.96512	0.9745	0.97371	0.97884
9099.93	0.93633	0.96331	0.97485	0.96547	0.98133
9100.88	0.94001	0.96168	0.9757	0.96821	0.98109
9101.95	0.94517	0.96038	0.97624	0.9597	0.98196
9102.9	0.95047	0.95968	0.97631	0.96167	0.9777
9103.77	0.95672	0.9592	0.97641	0.97239	0.97732
9104.81	0.96387	0.95909	0.97667	0.97522	0.97209
9105.76	0.97051	0.95938	0.977	0.98046	0.97614
9106.67	0.97708	0.9601	0.97746	0.97623	0.97905
9107.7	0.98342	0.96126	0.97799	0.97073	0.98457
9108.7	0.98899	0.96295	0.97847	0.97019	0.98695
9109.69	0.99393	0.96481	0.97888	0.97949	0.99166
9110.65	0.99865	0.96692	0.97912	0.97628	0.98999
9111.68	1.00214	0.96939	0.97928	0.98869	0.98819
9112.79	1.00448	0.97237	0.97922	0.98709	0.98728
9113.71	1.00576	0.97472	0.97936	0.98068	0.98931
9114.66	1.00637	0.97707	0.97969	0.98955	0.9902
9115.69	1.00677	0.97927	0.98034	0.99785	0.99503
9116.81	1.00697	0.98134	0.98131	0.97903	0.99639
9117.76	1.00756	0.98287	0.98242	0.98225	1.00038
9118.76	1.00867	0.98429	0.9838	0.99315	1.00358
9119.87	1.01121	0.98575	0.98566	0.98723	1.00372
9120.87	1.01513	0.98699	0.98751	1.00004	1.00371
9121.83	1.02009	0.98801	0.98965	0.99382	1.00289
9122.78	1.02718	0.98899	0.99215	0.99864	1.00012
9123.94	1.03719	0.99023	0.99543	0.98271	1.00011
9124.93	1.04892	0.99133	0.99844	1.00037	1.0022
9125.93	1.05828	0.99241	1.00167	0.99431	1.00199
9126.85	1.06701	0.99338	1.0048	0.98811	1.00401
9127.97	1.07734	0.99453	1.0082	1.00708	1.00384
9129.84	1.08911	0.99644	1.01322	1.00637	1.00607
9132.04	1.09397	0.99865	1.01773	1.00543	1.00533
9133.79	1.09309	1.00041	1.02027	1.0078	1.00657
9136.03	1.08725	1.00288	1.02243	1.00862	1.00789
9137.79	1.08206	1.005	1.02339	1.00161	1.00608
9139.83	1.07117	1.0074	1.02388	1.00539	1.00646
9141.79	1.06077	1.0092	1.02379	1.01089	1.01121
9143.75	1.04569	1.00994	1.02351	1.01353	1.01398
9145.55	1.03158	1.00973	1.02332	1.01468	1.01396
9147.76	1.01	1.0086	1.02283	1.00605	1.01476
9149.8	0.9887	1.00711	1.02191	1.00515	1.01493
9151.89	0.97025	1.00546	1.02074	1.01208	1.00927
9153.97	0.94964	1.0036	1.01959	0.99026	1.00325
9155.94	0.93764	1.00184	1.0182	1.01064	1.00117
9158.03	0.92939	1.00028	1.01607	0.99794	0.99961
9159.95	0.92885	0.99908	1.01336	0.99026	0.99578
9162.13	0.93671	0.99811	1.00945	1.00066	0.99369
9163.85	0.94814	0.99764	1.006	0.99844	0.99397
9166.15	0.96477	0.99734	1.001	1.00186	0.99374
9168.16	0.98303	0.99729	0.99641	0.99132	0.99213
9170.05	0.99609	0.99733	0.99198	0.98805	0.99316
9172.11	1.00708	0.99744	0.988	0.99263	0.99674
9173.96	1.01248	0.99766	0.98533	0.99347	0.99856
9175.82	1.0161	0.99806	0.98401	0.9939	1.0012
9177.55	1.01743	0.99855	0.98411	1.00386	1.00398
9179.89	1.01639	0.99947	0.98671	1.00591	1.00384
9181.87	1.01485	1.00036	0.99012	0.99264	1.00216
9183.81	1.01324	1.00124	0.99377	1.00058	1.00058
9185.87	1.0131	1.00194	0.9974	1.00021	1.00154
9187.73	1.01267	1.00239	1.00025	0.97829	1.00262
9189.95	1.01199	1.00258	1.00235	0.99118	1.00516
9191.77	1.01063	1.0026	1.0029	1.00163	1.00402
9194	1.00833	1.00231	1.00233	1.0039	1.00202
9195.94	1.00673	1.00185	1.00155	0.99363	1.00078
9198.01	1.00831	1.00126	1.00053	0.99381	0.99874
9200.2	1.01436	1.00051	0.99926	0.99915	0.99813
9202.22	1.02451	0.99974	0.99816	1.00146	1.00171
9204.17	1.03427	0.99885	0.99722	0.98478	1.00497
9206.08	1.04421	0.998	0.99617	0.98895	1.00504
9207.91	1.0497	0.99715	0.99491	0.99861	1.00379
9210.06	1.05276	0.99618	0.99372	1.00318	1.00417
9211.85	1.05331	0.9953	0.99349	0.99194	1.0035
9213.76	1.05267	0.99455	0.99412	1.00003	1.00091
9215.95	1.05034	0.99414	0.99581	0.99372	1.00026
9217.75	1.04696	0.99386	0.99783	1.00592	1.00157
9219.82	1.04142	0.99365	1.00106	0.99475	1.00056
9222.02	1.03302	0.99364	1.00439	1.00411	0.99808
9223.98	1.02421	0.99381	1.0069	0.99489	0.99959
9226.02	1.01538	0.99403	1.00893	0.99684	0.99936
9228.14	1.00354	0.99429	1.00995	1.00257	0.99897
9229.85	0.99643	0.99451	1.00977	0.9987	0.99976
9232.1	0.98691	0.9947	1.00848	0.98332	1.00136
9234.26	0.98035	0.99475	1.00691	0.99483	1.00015
9236.22	0.97625	0.99492	1.00529	1.00275	1.00032
9238.18	0.97466	0.99526	1.00368	1.00137	0.99864
9240.31	0.9746	0.9957	1.00268	1.00423	0.99644
9241.95	0.9758	0.99613	1.00243	1.00934	0.99432
9244.2	0.97821	0.99694	1.00275	0.98324	0.99248
9246.16	0.98007	0.9977	1.00342	0.99588	0.99237
9248.17	0.98147	0.99842	1.00459	0.99884	0.99552
9249.98	0.98223	0.99911	1.00571	0.99948	1.00012
9251.9	0.98335	0.99979	1.00657	1.00068	1.00298
9254.03	0.98483	1.00044	1.00742	0.99937	1.00313
9255.88	0.98614	1.00096	1.00825	1.0075	1.00227
9257.85	0.98753	1.00152	1.00894	1.00235	1.00136
9260.07	0.98882	1.00201	1.00937	0.99785	1.00033
9262	0.9913	1.00233	1.00969	1.00386	0.99943
9264.02	0.99516	1.00263	1.00965	1.01178	0.9985
9266.11	0.99791	1.00282	1.00902	1.00038	0.99752
9268.17	1.00084	1.00289	1.00808	0.99394	0.99635
9270.15	1.00386	1.00289	1.00681	1.00469	0.99257
9272.21	1.00625	1.00286	1.00499	1.00333	0.99035
9274.14	1.00831	1.00274	1.00322	0.99848	0.99131
9276.33	1.01013	1.00256	1.00144	1.00239	0.99164
9278.23	1.01173	1.00245	1.00011	1.00059	0.99394
9281.28	1.01399	1.00228	0.99901	0.99802	0.99569
9284.17	1.0162	1.00211	0.99898	1.00045	0.99577
9286.98	1.01826	1.00189	0.99971	1.00321	0.99885
9290	1.01995	1.00162	1.0006	0.99978	0.99722
9292.89	1.02193	1.00142	1.0012	1.00505	0.99354
9296.04	1.0233	1.00121	1.00157	1.00421	0.98955
9299.07	1.02287	1.00099	1.00164	1.00607	0.98571
9301.97	1.02041	1.00085	1.00153	1.00951	0.98782
9305.04	1.01654	1.00059	1.00125	1.00709	0.99211
9308.15	1.01243	1.00021	1.00058	1.0047	0.99215
9311.14	1.00794	0.99991	0.99966	1.00016	0.9921
9314.34	1.00353	0.99954	0.99847	0.99955	0.99102
9317.25	0.99976	0.99916	0.99748	1.00728	0.99013
9320.17	0.99758	0.99887	0.99692	0.99902	0.9892
9322.96	0.99693	0.99865	0.99688	0.99268	0.98929
9326.08	0.99709	0.99848	0.99731	1.00082	0.98784
9328.88	0.99727	0.99843	0.99786	1.00584	0.98811
9331.96	0.99619	0.99847	0.99846	1.00394	0.98939
9334.93	0.99369	0.99848	0.99888	1.00049	0.99062
9338.02	0.98992	0.99852	0.99908	0.99929	0.99191
9341.03	0.98679	0.99853	0.99884	0.99971	0.99315
9344.17	0.98536	0.99848	0.99815	0.99421	0.99561
9347.18	0.98631	0.99839	0.99711	0.99655	0.9979
9350.16	0.98825	0.99831	0.99596	0.99263	0.99846
9353.3	0.98961	0.9982	0.99516	1.00199	0.99694
9356.11	0.99049	0.99816	0.99496	1.00238	0.99519
9359.14	0.99198	0.99819	0.99543	0.99989	0.99606
9362.03	0.99351	0.99822	0.99645	0.99769	0.99645
9364.81	0.995	0.99826	0.9978	0.99746	0.99986
9367.92	0.99684	0.9984	0.99959	1.0053	1.00363
9370.86	0.99833	0.99861	1.00131	1.0025	1.00457
9374.07	1.00006	0.99875	1.00299	1.00747	1.00481
9377.02	1.00163	0.99895	1.00415	1.00642	1.00344
9380.05	1.00317	0.99913	1.00488	1.00559	1.00325
9383.09	1.00446	0.9993	1.00526	1.00818	1.00337
9386.17	1.00571	0.99947	1.00537	1.0111	1.00321
9389.13	1.0066	0.99954	1.00529	0.99686	1.00371
9392.09	1.00724	0.99963	1.00498	1.00203	1.00801
9395.18	1.00784	0.99973	1.00441	1.00771	1.00727
9397.93	1.00813	0.99977	1.00366	1.00663	1.00503
9400.81	1.0078	0.99982	1.00276	1.01454	1.00689
9403.82	1.00676	0.99983	1.00189	1.00778	1.00641
9406.83	1.00541	0.99989	1.00112	1.00301	1.00651
9409.76	1.00339	0.99998	1.00063	1.00378	1.0046
9412.99	1.00102	1.00005	1.00041	1.00396	1.00459
9415.88	0.99902	1.00011	1.00049	1.00164	1.00561
9419.15	0.99743	1.00025	1.00054	1.00114	1.00466
9421.96	0.99655	1.00037	1.00043	1.00058	1.00012
9425.16	0.99628	1.00043	1.00008	1.00773	0.99922
9428.14	0.99648	1.00046	0.99942	0.99807	0.99735
9431.04	0.99656	1.0005	0.99851	1.00638	0.9945
9433.94	0.99714	1.00051	0.99754	1.0119	0.99377
9436.89	0.99715	1.00053	0.99678	1.00275	0.99418
9439.83	0.99669	1.00059	0.99625	1.00235	0.99336
9442.74	0.99646	1.00059	0.99597	1.00449	0.99594
9445.65	0.99572	1.00056	0.99594	1.00761	0.99803
9448.73	0.99446	1.00053	0.99593	1.0008	0.9981
9451.82	0.99352	1.00043	0.99612	1.00226	1.00072
9454.94	0.99285	1.00034	0.9963	0.99694	1.00362
9457.9	0.99262	1.00033	0.99658	0.99523	1.00189
9461.08	0.99265	1.00036	0.99702	0.99292	1.00113
9464.13	0.99275	1.0004	0.99739	0.99934	1.00234
9467.09	0.99269	1.00044	0.99782	0.999	1.00077
9469.98	0.9925	1.00042	0.99843	0.98738	0.99794
9473.03	0.99262	1.00036	0.99919	0.9948	0.99661
9475.78	0.99298	1.0003	0.99982	0.99722	0.99632
9478.67	0.99344	1.0002	1.00036	1.00255	0.99756
9481.69	0.99373	1.00015	1.00068	0.9972	0.99897
9484.75	0.99452	1.00012	1.00061	0.99574	1.00039
9487.64	0.99549	1.00009	1.00033	1.00115	1.00276
9490.84	0.99661	0.99997	0.99988	0.99287	1.00134
9493.91	0.99779	0.99977	0.99959	0.99789	0.99906
9496.85	0.99873	0.99972	0.99944	0.99229	0.99752
9499.92	0.99987	0.99967	0.99937	0.99313	1.00006
9503.08	1.00088	0.99956	0.99951	0.98855	1.00156
9505.99	1.00221	0.99959	0.99971	0.99771	1.00407
9508.98	1.00279	0.99965	0.99982	1.00748	1.00637
9511.84	1.00297	0.99969	0.99983	0.99809	1.00616
9514.8	1.00232	0.99972	0.99989	0.99722	1.0078
9517.62	1.00254	0.99967	0.9999	0.99469	1.01026
9520.71	1.00162	0.9997	0.99974	1.00069	1.01254
9523.62	1.00056	0.99974	0.99941	0.99323	1.01314
9526.63	0.99957	0.99979	0.99894	0.99208	1.01439
9529.81	0.99865	0.99983	0.99848	0.99874	1.01133
9532.81	0.99805	0.99984	0.99828	0.99637	1.00831
9535.95	0.99765	0.99987	0.99833	1.00333	1.00606
9538.96	0.99722	0.99995	0.99841	0.99983	1.0039
9541.93	0.99711	1.00007	0.99862	1.00006	1.00337
9544.99	0.99698	1.0002	0.99883	1.00336	1.00351
9547.97	0.99679	1.00028	0.99895	0.99118	1.00235
9550.9	0.99684	1.00028	0.99916	0.99758	1.00289
9553.7	0.99681	1.00035	0.99935	0.99666	1.00119
9556.68	0.9968	1.00044	0.99951	0.98589	0.9982
9559.75	0.99674	1.00051	0.99957	1.00503	1.00081
9562.73	0.99674	1.00056	0.99953	0.99726	1.00326
9565.63	0.99676	1.0006	0.99958	0.9973	1.00258
9568.83	0.99659	1.00065	0.99977	0.99741	1.00207
9571.82	0.99646	1.00074	0.99997	0.99986	0.99966
9574.99	0.99646	1.00085	1.0001	1.00064	0.99533
9577.85	0.99638	1.00085	1.00023	0.9981	0.99725
9581.95	0.99612	1.001	1.00038	0.9882	0.99461
9586.09	0.99607	1.00119	1.00052	0.99202	0.9909
9590.02	0.99612	1.00131	1.00047	1.00182	0.98965
9593.86	0.99643	1.00132	1.00027	0.99383	0.98934
9597.79	0.99687	1.00128	0.99994	0.98146	0.98561
9601.73	0.99723	1.00131	0.99952	0.98664	0.98321
9605.84	0.99767	1.00138	0.99921	0.99883	0.98116
9609.66	0.99811	1.0014	0.9991	1.0029	0.97927
9613.96	0.9987	1.00138	0.99918	0.99863	0.97713
9617.91	0.99915	1.00137	0.99909	1.00366	0.97516
9621.95	0.99978	1.00136	0.99891	0.99428	0.97315
9625.95	1.0003	1.00139	0.99867	1.00373	0.97116
9629.91	1.00059	1.00138	0.99846	1.00658	0.96919
9633.65	1.00106	1.00135	0.99825	0.99968	0.96733
9637.57	1.0012	1.00127	0.99806	0.99623	0.96538
9641.67	1.00129	1.00116	0.99796	1.00279	0.96334
9645.6	1.00144	1.0011	0.99787	1.00423	0.96139
9649.67	1.00136	1.00103	0.99796	1.00006	0.95936
9653.87	1.0014	1.00097	0.9982	1.0061	0.95727
9657.95	1.00124	1.00098	0.99841	1.00489	0.95525
9661.89	1.00115	1.00104	0.99862	1.00898	0.95329
9665.83	1.0012	1.00098	0.99884	1.01069	0.95132
9669.96	1.00101	1.0009	0.99892	1.01112	0.94927
9673.65	1.00103	1.00086	0.99905	1.01397	0.94744
9677.56	1.00092	1.00081	0.9993	1.0017	0.94549
9681.51	1.00087	1.00078	0.99956	1.00918	0.94352
9685.57	1.00077	1.00078	0.99978	1.00351	0.94151
9689.71	1.00071	1.00076	0.99999	1.00883	0.93945
9693.73	1.00073	1.00073	1.00019	1.00484	0.93745
9697.79	1.00074	1.0008	1.0004	1.00846	0.93543
9701.85	1.00097	1.00079	1.0006	1.01274	0.93341
9705.83	1.00087	1.00074	1.00068	1.00194	0.93143
9709.82	1.00101	1.00073	1.00072	1.01339	0.92945
9713.8	1.00096	1.00062	1.00085	1.01632	0.92746
9717.61	1.001	1.00055	1.00094	1.01063	0.92557
9721.65	1.00102	1.00052	1.00093	1.01129	0.92356
9725.55	1.00109	1.00049	1.00098	1.01051	0.92162
9729.59	1.00111	1.00052	1.00095	1.00711	0.91961
9733.69	1.00132	1.0006	1.00075	1.01204	0.91757
9737.78	1.00173	1.00055	1.00067	1.0115	0.91553
9741.84	1.00199	1.00053	1.00056	1.01623	0.91352
9745.94	1.00235	1.00051	1.00043	1.0071	0.91148
9749.78	1.00263	1.00048	1.00038	1.01442	0.90957
9753.75	1.003	1.00036	1.00044	1.01487	0.90759
9757.68	1.00327	1.00029	1.00051	1.01082	0.90564
9761.57	1.00355	1.00028	1.00046	1.01506	0.9037
9765.51	1.00378	1.00027	1.00024	0.99877	0.90174
9769.68	1.0041	1.00026	1.00008	1.02253	0.89967
9773.58	1.00447	1.00024	1.00005	1.0117	0.89773
9777.71	1.00482	1.00024	1.00011	1.01638	0.89568

[truncated: 9 more sheets: Fig. 3a, Fig. 3b, Fig. 3c, Fig. 3d, Fig. 3e, Fig. 3f, Fig. 4a, Fig. 4b, Fig. 4c]
